# Supplementary material for: On the Domene species of China, with descriptions of four new species (Coleoptera, Staphylinidae)
Source: Zookeys. 2014 Nov 21;(456):109–38. doi: 10.3897/zookeys.456.8413 (PMC4329402; doi:10.3897/zookeys.456.8413)
Supplement: XML Treatment for Domene (Macromene) chenpengi [file zookeys.456.8413-treatment1.xml]

<!DOCTYPE tp:taxon-treatment
  PUBLIC "-//TaxonX//DTD Taxonomic Treatment Publishing DTD v0 20100105//EN" "tax-treatment-NSO.dtd">
<tp:taxon-treatment xmlns:tp="http://www.plazi.org/taxpub"><tp:treatment-meta><kwd-group><label>Taxon classification</label><kwd><named-content content-type="kingdom">Animalia</named-content></kwd><kwd><named-content content-type="order">Coleoptera</named-content></kwd><kwd><named-content content-type="family">Staphylinidae</named-content></kwd></kwd-group><mixed-citation publication-type="journal"><person-group><name><surname>Feldmann</surname><given-names>Benedikt</given-names></name><name><surname>Peng</surname><given-names>Zhong</given-names></name><name><surname>Li</surname><given-names>Li-Zhen</given-names></name></person-group><article-title>On the <italic><tp:taxon-name><tp:taxon-name-part taxon-name-part-type="genus">Domene</tp:taxon-name-part></tp:taxon-name></italic> species of China, with descriptions of four new species (<tp:taxon-name><tp:taxon-name-part taxon-name-part-type="order">Coleoptera</tp:taxon-name-part></tp:taxon-name>, <tp:taxon-name><tp:taxon-name-part taxon-name-part-type="family">Staphylinidae</tp:taxon-name-part></tp:taxon-name>)</article-title><source>Zookeys</source><day>21</day><month>11</month><year>2014</year><volume>2014</volume><issue>456</issue><fpage>109</fpage><lpage>138</lpage><pub-id pub-id-type="doi">10.3897/zookeys.456.8413</pub-id></mixed-citation></tp:treatment-meta><tp:nomenclature><tp:taxon-name>
                        <tp:taxon-name-part taxon-name-part-type="genus">Domene</tp:taxon-name-part>
                        (<tp:taxon-name-part taxon-name-part-type="subgenus">Macromene</tp:taxon-name-part>)
                        <tp:taxon-name-part taxon-name-part-type="species">chenpengi</tp:taxon-name-part>
                    </tp:taxon-name><tp:taxon-authority>Li et al., 1990</tp:taxon-authority><xref ref-type="fig" rid="F1">Figs 1</xref><xref ref-type="fig" rid="F2">, 2A</xref><xref ref-type="fig" rid="F3">, 3</xref><tp:nomenclature-citation-list><tp:nomenclature-citation><tp:taxon-name><tp:taxon-name-part taxon-name-part-type="genus">Domene</tp:taxon-name-part> <tp:taxon-name-part taxon-name-part-type="species">chenpengi</tp:taxon-name-part></tp:taxon-name><comment> Li et al., 1990: 66.</comment></tp:nomenclature-citation><tp:nomenclature-citation><tp:taxon-name><tp:taxon-name-part taxon-name-part-type="genus">Domene</tp:taxon-name-part> (<tp:taxon-name-part taxon-name-part-type="subgenus">Macromene</tp:taxon-name-part>) <tp:taxon-name-part taxon-name-part-type="species">dersuuzalai</tp:taxon-name-part></tp:taxon-name><comment> Gusarov, 1992: 21; syn. n.</comment></tp:nomenclature-citation></tp:nomenclature-citation-list></tp:nomenclature><tp:treatment-sec sec-type="Type material"><title>Type material.</title><p>Neotype ♂, present designation: “China: Beijing, ca. 1400 m, Dongling Mts, 15.Vi.2001, Xiaolongmen, Liu Lang Yu / N39°97, E115°43 [sic], Mixed woodland litter, Leg. J. Cooter + P. Hlavá [sic] / Neotypus ♂ <italic><tp:taxon-name><tp:taxon-name-part taxon-name-part-type="genus">Domene</tp:taxon-name-part> <tp:taxon-name-part taxon-name-part-type="species">chenpengi</tp:taxon-name-part></tp:taxon-name></italic> Li desig. B. Feldmann &amp; Z. Peng 2014 / <tp:taxon-name><tp:taxon-name-part taxon-name-part-type="genus">Domene</tp:taxon-name-part> <tp:taxon-name-part taxon-name-part-type="species">chenpengi</tp:taxon-name-part></tp:taxon-name> Li, det. B. Feldmann 2014“ (MNHUB).</p></tp:treatment-sec><tp:treatment-sec sec-type="Comment"><title>Comment</title><p>The original description is based on a single male specimen from Chang Chun [ca. <named-content xmlns:xlink="http://www.w3.org/1999/xlink" content-type="dwc:verbatimCoordinates" xlink:type="simple">43°45'N, 125°27'E</named-content>], Jing Yue, collected on 30.VII.1985 by Peng Chen (<xref ref-type="bibr" rid="B7">Li et al. 1990</xref>). Inquiries into the whereabouts of the holotype at the Northeast Normal University, where the holotype should be deposited, yielded no results. It was looked for in the respective collection, but not found (personal communication Xiu-Qing Yin, one of the authors in <xref ref-type="bibr" rid="B7">Li et al. 1990</xref> and director of the biogeographical office of Northeast Normal University, e-mail 5 May, 2014; personal communication Jing-Ke Li, author of <italic><tp:taxon-name><tp:taxon-name-part taxon-name-part-type="genus">Domene</tp:taxon-name-part> <tp:taxon-name-part taxon-name-part-type="species">chenpengi</tp:taxon-name-part></tp:taxon-name></italic> and guest professor of the Harbin Normal University, e-mail 5 May, 2014). Thus, the type specimen must be regarded as lost. The insufficient description of <italic><tp:taxon-name><tp:taxon-name-part taxon-name-part-type="genus">Domene</tp:taxon-name-part> <tp:taxon-name-part taxon-name-part-type="species">chenpengi</tp:taxon-name-part></tp:taxon-name></italic>, which fails to provide any illustration whatsoever, is in agreement with examined material previously identified as <italic><tp:taxon-name><tp:taxon-name-part taxon-name-part-type="genus">Domene</tp:taxon-name-part> <tp:taxon-name-part taxon-name-part-type="species">dersuuzalai</tp:taxon-name-part></tp:taxon-name></italic> from the Russian Far East and China, particularly regarding the habitus and the characteristic shape of the male sternite VIII with its shallow posterior excision. Moreover, the type locality of <italic><tp:taxon-name><tp:taxon-name-part taxon-name-part-type="genus">Domene</tp:taxon-name-part> <tp:taxon-name-part taxon-name-part-type="species">chenpengi</tp:taxon-name-part></tp:taxon-name></italic> accords with the known distribution of <italic><tp:taxon-name><tp:taxon-name-part taxon-name-part-type="genus">Domene</tp:taxon-name-part> <tp:taxon-name-part taxon-name-part-type="species">dersuuzalai</tp:taxon-name-part></tp:taxon-name></italic>. In the interest of stability of nomenclature, a neotype designation is deemed necessary to stabilize the present interpretation of <italic><tp:taxon-name><tp:taxon-name-part taxon-name-part-type="genus">Domene</tp:taxon-name-part> <tp:taxon-name-part taxon-name-part-type="species">chenpengi</tp:taxon-name-part></tp:taxon-name></italic> and the synonymy with <italic><tp:taxon-name><tp:taxon-name-part taxon-name-part-type="genus">Domene</tp:taxon-name-part> <tp:taxon-name-part taxon-name-part-type="species">dersuuzalai</tp:taxon-name-part></tp:taxon-name></italic>. To this end, a male from the Dongling mountains in Beijing, a locality reasonably close to the type locality, is designated as the neotype. Based on the detailed description of <italic><tp:taxon-name><tp:taxon-name-part taxon-name-part-type="genus">Domene</tp:taxon-name-part> <tp:taxon-name-part taxon-name-part-type="species">dersuuzalai</tp:taxon-name-part></tp:taxon-name></italic> (<xref ref-type="bibr" rid="B4">Gusarov 1992</xref>), the species is doubtlessly conspecific with the neotype of <italic><tp:taxon-name><tp:taxon-name-part taxon-name-part-type="genus">Domene</tp:taxon-name-part> <tp:taxon-name-part taxon-name-part-type="species">chenpengi</tp:taxon-name-part></tp:taxon-name></italic>; hence the synonymy proposed above.</p></tp:treatment-sec><tp:treatment-sec sec-type="Material examined"><title>Material examined</title><p><bold>(60 exs.). Russian Far East: Primorskiy Kray:</bold> 2 exs., Vladivostok env., Sedanka, 28.VII.1992, leg. Beloborodov (NHMB, cFel); 3 exs., Vladivostok, 11.VII.1993, leg. Pütz &amp; Wrase (cSch); 6 exs., N Vladivostok, “Seitengraben des Parwaja Rjetschka Tales”, 1918–1920, leg. Frieb (NHMW, cFel); 1 ex., Kamenushka, 14.–15.VII.1992, leg. Beloborodov (NHMB); 7 exs., Partisansky district, Alexeyevskiy khrebet, 20 km E Sergeyevka, forests near Andreyevka river, 400–800 m, 26.–29.VII.1993, leg. Pütz &amp; Wrase (cSch, cFel); 1 ex., S Artyom town, Ozernyy Kluytch river, 100–300 m, 10.V.–5.VI.2002, leg. Plutenko (cSch); 2 exs., Lazovskiy reserve, 9 km SE Kievka, lodge Petrova env., 3.–8.VI.1994, leg. Sundukov (cPüt); 1 ex., same data, but 9.–13.VI.1995 (cPüt); 1 ex., Lazovskiy district, Kovarinovo, 5 km NE Lazo, spring valley, 1.–5.VI.1995, leg. Sundukov (cFel); 1 ex., Lazovskiy reserve, Kordon Amerika, <named-content xmlns:xlink="http://www.w3.org/1999/xlink" content-type="dwc:verbatimCoordinates" xlink:type="simple">134°03'01"E, 43°16'16"N</named-content>, 14.–17.V.1999, leg. Sundukov (cSch); 2 exs., Lazovskiy reserve, Kordon Amerika, 18.–19.VI.1997, leg. Sundukov (cSch); 1 ex., Lazovskiy reserve, Kordon Petrova, <named-content xmlns:xlink="http://www.w3.org/1999/xlink" content-type="dwc:verbatimCoordinates" xlink:type="simple">133°47'55"E, 42°52'14"N</named-content>, 19.–20.IX.1999, leg. Sundukov (cSch); 1 ex., Lazovskiy reserve, Kordon Proselochny, <named-content xmlns:xlink="http://www.w3.org/1999/xlink" content-type="dwc:verbatimCoordinates" xlink:type="simple">134°07'43"E, 43°00'34"N</named-content>, 4.–6.X.1999, leg. Sundukov (cSch); 3 exs., Sikhote-Alin reserve, Jasnaya estuary, 26.VI.–4.VII.1998, leg. Sundukov (cAss, cSch); 1 ex., Siniy khrebet, 4 km E Evseevki, 7.–9.VIII.1999, leg. Shavrin (cSch); 1♂, 2 ♀♀ [identified by Gusarov 1995 as <italic><tp:taxon-name><tp:taxon-name-part taxon-name-part-type="genus">Domene</tp:taxon-name-part> <tp:taxon-name-part taxon-name-part-type="species">dersuuzalai</tp:taxon-name-part></tp:taxon-name></italic>], Arsenev env., 27.V.–5.VII.1991, leg. Sausa (NHMW). <bold>Khabarovskiy Kray:</bold> 3 exs., SE Boitsovo, 12 km NE Bikin, 250–350 m, 26.V.–4.VI.1990, leg. Schawaller (cSch). <bold>Sakhalin:</bold> 5 exs., Moneron Island, 15.VI.–6.VII.2002, leg. Plutenko (cSch, cFel). <bold>China: Beijing:</bold> 1 ♂, 5 ♀♀, Xiaolongmen, Yan Shan, Dongling Mts, 1400 m, 15.–16.VI.2001, leg. Hlavač &amp; Cooter (cAss, cSch, cFel); 2 ♂♂, Xiaolongmen, Liu Lang Yu, Dongling Mts, <named-content xmlns:xlink="http://www.w3.org/1999/xlink" content-type="dwc:verbatimCoordinates" xlink:type="simple">39°58'N, 115°26'E</named-content>, ca. 1400 m, under fungoid <italic><tp:taxon-name><tp:taxon-name-part taxon-name-part-type="genus">Juglans</tp:taxon-name-part></tp:taxon-name></italic> bark, 15.VI.2001, leg. Cooter &amp; Hlavač (cRou); 1 ♀, Xiaolongmen, Liu Lang Yu, Dongling Mts, <named-content xmlns:xlink="http://www.w3.org/1999/xlink" content-type="dwc:verbatimCoordinates" xlink:type="simple">39°58'N, 115°26'E</named-content>, ca. 1400 m, mixed forest litter, 15.VI.2001, leg. Cooter &amp; Hlavač (cRou); 2 ♂♂, 1 ♀, Xiaolongmen, Mei Yao Yu, Dongling Mts, <named-content xmlns:xlink="http://www.w3.org/1999/xlink" content-type="dwc:verbatimCoordinates" xlink:type="simple">39°58'N, 115°26'E</named-content>, ca. 1400 m, mixed forest litter, 16.VI.2001, leg. Cooter &amp; Hlavač (cRou, cFel); 1 ♂, 2 ♀♀, Miyun County, Wulin Shan, <named-content xmlns:xlink="http://www.w3.org/1999/xlink" content-type="dwc:verbatimCoordinates" xlink:type="simple">40°36'N, 117°23'E</named-content>, 750–850 m, 8.–9.VII.2006, leg. Shen &amp; Tang (SNUC). <bold>South Korea:</bold> 1 ♂, Gangwon-do, Seorak-san, 1.5 km S Han-gyeryeong pass rest station, roadside forest, <named-content xmlns:xlink="http://www.w3.org/1999/xlink" content-type="dwc:verbatimCoordinates" xlink:type="simple">38°05'26"N, 128°24'03"E</named-content>, 790 m, from wet, fungusy leaf litter, under trunk, rocks, sifted, 9.IX.2010, leg. Makranczy &amp; al. (HNHM).</p></tp:treatment-sec><tp:treatment-sec sec-type="Redescription"><title>Redescription.</title><p>Measurements (in mm) and ratios: TL 7.15–7.60, FL 3.80–3.95, HL 1.1–1.15, HW 1.00–1.08, AnL 2.55–2.65, NW 0.35–0.38, PL 1.19–1.23, PW 0.95–1.03, EL 0.98–1.03, EW 1.03–1.05, TiL 1.20–1.25, TaL 0.90–0.98, AW 1.08–1.13, AL 0.85–0.90, HL/HW 1.05–1.13, HW/PW 1.02–1.08, HL/PL 0.90–0.95, NW/HW 0.35–0.36, PL/PW 1.17–1.25, EL/PL 0.82–0.85.</p><p>Habitus as in Fig. <xref ref-type="fig" rid="F2">2A</xref>. Head and pronotum blackish brown; elytra brownish with anterior and posterior portions more or less extensively reddish brown; abdomen brownish; legs yellowish brown, except for the slightly paler tarsi; antennae light brown to yellowish brown.</p><fig id="F1" position="float" orientation="portrait"><label>Figure 1.</label><caption><p>Distributions of <italic><tp:taxon-name><tp:taxon-name-part taxon-name-part-type="genus">Domene</tp:taxon-name-part></tp:taxon-name></italic> species in China: <italic><tp:taxon-name><tp:taxon-name-part taxon-name-part-type="genus">Domene</tp:taxon-name-part> <tp:taxon-name-part taxon-name-part-type="species">chenpengi</tp:taxon-name-part></tp:taxon-name></italic> (filled squares; type locality: open square); <italic><tp:taxon-name><tp:taxon-name-part taxon-name-part-type="genus">Domene</tp:taxon-name-part> <tp:taxon-name-part taxon-name-part-type="species">firmicornis</tp:taxon-name-part></tp:taxon-name></italic> (filled and open diamonds); <italic><tp:taxon-name><tp:taxon-name-part taxon-name-part-type="genus">Domene</tp:taxon-name-part> <tp:taxon-name-part taxon-name-part-type="species">immarginata</tp:taxon-name-part></tp:taxon-name></italic> (filled stars); <italic><tp:taxon-name><tp:taxon-name-part taxon-name-part-type="genus">Domene</tp:taxon-name-part> <tp:taxon-name-part taxon-name-part-type="species">malaisei</tp:taxon-name-part></tp:taxon-name></italic> (open triangles); <italic><tp:taxon-name><tp:taxon-name-part taxon-name-part-type="genus">Domene</tp:taxon-name-part> <tp:taxon-name-part taxon-name-part-type="species">reitteri</tp:taxon-name-part></tp:taxon-name></italic> (filled diamond); <italic><tp:taxon-name><tp:taxon-name-part taxon-name-part-type="genus">Domene</tp:taxon-name-part> <tp:taxon-name-part taxon-name-part-type="species">chenae</tp:taxon-name-part></tp:taxon-name></italic> (open star); <italic><tp:taxon-name><tp:taxon-name-part taxon-name-part-type="genus">Domene</tp:taxon-name-part> <tp:taxon-name-part taxon-name-part-type="species">cultrata</tp:taxon-name-part></tp:taxon-name></italic> (filled triangles); <italic><tp:taxon-name><tp:taxon-name-part taxon-name-part-type="genus">Domene</tp:taxon-name-part> <tp:taxon-name-part taxon-name-part-type="species">cuspidata</tp:taxon-name-part></tp:taxon-name></italic> (open circles); <italic><tp:taxon-name><tp:taxon-name-part taxon-name-part-type="genus">Domene</tp:taxon-name-part> <tp:taxon-name-part taxon-name-part-type="species">reducta</tp:taxon-name-part></tp:taxon-name></italic> (filled circles).</p></caption><graphic xmlns:xlink="http://www.w3.org/1999/xlink" xlink:href="zookeys-456-109-g001.jpg" position="float" orientation="portrait" xlink:type="simple" id="oo_34455.jpg"/></fig><fig id="F2" position="float" orientation="portrait"><label>Figure 2.</label><caption><p>Habitus of <italic><tp:taxon-name><tp:taxon-name-part taxon-name-part-type="genus">Domene</tp:taxon-name-part></tp:taxon-name></italic> spp., <bold>A</bold> <italic><tp:taxon-name><tp:taxon-name-part taxon-name-part-type="genus">Domene</tp:taxon-name-part> <tp:taxon-name-part taxon-name-part-type="species">chenpengi</tp:taxon-name-part></tp:taxon-name></italic> <bold>B</bold> <italic><tp:taxon-name><tp:taxon-name-part taxon-name-part-type="genus">Domene</tp:taxon-name-part> <tp:taxon-name-part taxon-name-part-type="species">firmicornis</tp:taxon-name-part></tp:taxon-name></italic>. Scales: 1.0 mm.</p></caption><graphic xmlns:xlink="http://www.w3.org/1999/xlink" xlink:href="zookeys-456-109-g002.jpg" position="float" orientation="portrait" xlink:type="simple" id="oo_34456.jpg"/></fig><!--PageBreak--><p>Head orbicular, widest behind eyes; punctation (Fig. <xref ref-type="fig" rid="F3">3A</xref>) fine and very dense. All antennomeres longer than broad; antennomeres IV–X of equal length; antennomere I 1.9 times, II 1.2 times, III 1.3 times, XI 1.3 times as long as IV. Maxillary palpus slender, preapical joint about 2.5 times as long as broad.</p><fig id="F3" position="float" orientation="portrait"><label>Figure 3.</label><caption><p><italic><tp:taxon-name><tp:taxon-name-part taxon-name-part-type="genus">Domene</tp:taxon-name-part> <tp:taxon-name-part taxon-name-part-type="species">chenpengi</tp:taxon-name-part></tp:taxon-name></italic>. <bold>A</bold> median dorsal portion of head <bold>B</bold> median portion of pronotum <bold>C</bold> female tergite VIII <bold>D</bold> female sternite VIII <bold>E</bold> female tergites IX–X. <bold>F</bold> male sternite VII <bold>G</bold> male sternite VIII <bold>H</bold> aedeagus in ventral view <bold>I</bold> aedeagus in lateral view <bold>J</bold> aedeagus in dorsal view. Scales: <bold>A</bold>–<bold>B, J</bold> 0.2 mm; <bold>C</bold>–<bold>I</bold> 0.5 mm.</p></caption><graphic xmlns:xlink="http://www.w3.org/1999/xlink" xlink:href="zookeys-456-109-g003.jpg" position="float" orientation="portrait" xlink:type="simple" id="oo_34457.jpg"/></fig><p>Pronotum about as broad as head, widest in anterior third; lateral margins slightly convex in dorsal view; punctation (Fig. <xref ref-type="fig" rid="F3">3B</xref>) very fine with interstices forming narrow, longitudinal ridges.</p><p>Elytra without distinct longitudinal ridges; disc often more or less impressed; suture elevated in posterior three-fourths; macropunctation coarse, more or less dense and irregular on disc, interstices with shallow and irregular micropunctation; in lateral and posterior portions with distinctly finer and denser punctation. Hind wings present. Protarsomeres I–IV moderately dilated.</p><p>Abdomen with fine and very dense punctation on tergites III–VIII; interstices with microreticulation; tergite VIII more or less obtusely triangularly produced posteriorly (Fig. <xref ref-type="fig" rid="F3">3C</xref>); posterior margin of tergite VII with palisade fringe.</p><p>Male. Sternites III–VI unmodified; sternite VII (Fig. <xref ref-type="fig" rid="F3">3F</xref>) distinctly transverse, with shallow postero-median impression, this impression with a few modified short <!--PageBreak-->and black setae posteriorly; sternite VIII (Fig. <xref ref-type="fig" rid="F3">3G</xref>) transverse, with pronounced impression posteriorly, this impression with distinctly modified short and stout black setae, posterior excision very small; aedeagus as in Figs <xref ref-type="fig" rid="F3">3H–J</xref>, ventral process stout and apically moderately acute in lateral view; apical portion of dorsal fig long and distinctly sclerotized, basal portion short.</p><p>Female. Posterior margin of sternite VIII (Fig. <xref ref-type="fig" rid="F3">3D</xref>) in the middle with shallow concave excision; genital segments with distinctly sclerotized structure (Fig. <xref ref-type="fig" rid="F3">3E</xref>).</p><!--PageBreak--></tp:treatment-sec><tp:treatment-sec sec-type="Comparative notes"><title>Comparative notes.</title><p>The similar external morphology, the similar chaetotaxy and shape of the male sternites VII and VIII, and especially the similar shape of the ventral process of the aedeagus suggest that <italic><tp:taxon-name><tp:taxon-name-part taxon-name-part-type="genus">Domene</tp:taxon-name-part> <tp:taxon-name-part taxon-name-part-type="species">chenpengi</tp:taxon-name-part></tp:taxon-name></italic> is closely allied to <italic><tp:taxon-name><tp:taxon-name-part taxon-name-part-type="genus">Domene</tp:taxon-name-part> <tp:taxon-name-part taxon-name-part-type="species">curtipennis</tp:taxon-name-part></tp:taxon-name></italic> from Japan. For illustrations of <italic><tp:taxon-name><tp:taxon-name-part taxon-name-part-type="genus">Domene</tp:taxon-name-part> <tp:taxon-name-part taxon-name-part-type="species">curtipennis</tp:taxon-name-part></tp:taxon-name></italic> see <xref ref-type="bibr" rid="B4">Gusarov (1992</xref>: figure 4). Besides its conspicuous male sexual characters, <italic><tp:taxon-name><tp:taxon-name-part taxon-name-part-type="genus">Domene</tp:taxon-name-part> <tp:taxon-name-part taxon-name-part-type="species">chenpengi</tp:taxon-name-part></tp:taxon-name></italic> is distinguished from the Chinese species of the <italic><tp:taxon-name><tp:taxon-name-part taxon-name-part-type="genus">Domene</tp:taxon-name-part> <tp:taxon-name-part taxon-name-part-type="species">malaisei</tp:taxon-name-part></tp:taxon-name></italic> and <italic><tp:taxon-name><tp:taxon-name-part taxon-name-part-type="genus">Domene</tp:taxon-name-part> <tp:taxon-name-part taxon-name-part-type="species">scabripennis</tp:taxon-name-part></tp:taxon-name></italic> groups and from <italic><tp:taxon-name><tp:taxon-name-part taxon-name-part-type="genus">Domene</tp:taxon-name-part> <tp:taxon-name-part taxon-name-part-type="species">procera</tp:taxon-name-part></tp:taxon-name></italic> by its smaller size alone, and from species of the <italic><tp:taxon-name><tp:taxon-name-part taxon-name-part-type="genus">Domene</tp:taxon-name-part> <tp:taxon-name-part taxon-name-part-type="species">reitteri</tp:taxon-name-part></tp:taxon-name></italic> group by its coarser and less densely punctate the elytra.</p></tp:treatment-sec><tp:treatment-sec sec-type="Distribution and natural history"><title>Distribution and natural history.</title><p>The currently known distribution ranges from the Russian Far East and Northern China (Beijing, Jilin) to South Korea. The specimens were partly sifted from leaf litter in mixed forest habitats or found under bark and rocks. The elevations range from 100 up to 1400 m.</p></tp:treatment-sec><ref-list><ref id="B7"><mixed-citation xmlns:xlink="http://www.w3.org/1999/xlink" xlink:type="simple"><person-group><name name-style="western"><surname>Li</surname><given-names>JK</given-names></name><name name-style="western"><surname>Chen</surname><given-names>P</given-names></name><name name-style="western"><surname>Yin</surname><given-names>XQ</given-names></name><name name-style="western"><surname>Zhong</surname><given-names>WY</given-names></name><name name-style="western"><surname>Zhao</surname><given-names>HY</given-names></name></person-group> (<year>1990</year>) <article-title>The geographical distribution of soil beetles in Jilin Province.</article-title><source>Journal of Northeast Normal University</source><volume>1</volume>: <fpage>59</fpage>–<lpage>74</lpage>. <comment>[in Chinese]</comment></mixed-citation></ref><ref id="B4"><mixed-citation xmlns:xlink="http://www.w3.org/1999/xlink" xlink:type="simple"><person-group><name name-style="western"><surname>Gusarov</surname><given-names>VI</given-names></name></person-group> (<year>1992</year>) <article-title>Novye i maloizvestnye palearkticheskie stafilinidy (<tp:taxon-name><tp:taxon-name-part taxon-name-part-type="order">Coleoptera</tp:taxon-name-part></tp:taxon-name>, <tp:taxon-name><tp:taxon-name-part taxon-name-part-type="family">Staphylinidae</tp:taxon-name-part></tp:taxon-name>). Soobshchenie 4.</article-title><source>Vestnik Leningradskogo Universiteta</source> (<issue>3</issue>): <fpage>11</fpage>–<lpage>25</lpage>.</mixed-citation></ref></ref-list></tp:taxon-treatment>
