# Supplementary material for: On the Domene species of China, with descriptions of four new species (Coleoptera, Staphylinidae)
Source: Zookeys. 2014 Nov 21;(456):109–38. doi: 10.3897/zookeys.456.8413 (PMC4329402; doi:10.3897/zookeys.456.8413)
Supplement: XML Treatment for Domene (Macromene) curtipennis [file zookeys.456.8413-treatment3.xml]

<!DOCTYPE tp:taxon-treatment
  PUBLIC "-//TaxonX//DTD Taxonomic Treatment Publishing DTD v0 20100105//EN" "tax-treatment-NSO.dtd">
<tp:taxon-treatment xmlns:tp="http://www.plazi.org/taxpub"><tp:treatment-meta><kwd-group><label>Taxon classification</label><kwd><named-content content-type="kingdom">Animalia</named-content></kwd><kwd><named-content content-type="order">Coleoptera</named-content></kwd><kwd><named-content content-type="family">Staphylinidae</named-content></kwd></kwd-group><mixed-citation publication-type="journal"><person-group><name><surname>Feldmann</surname><given-names>Benedikt</given-names></name><name><surname>Peng</surname><given-names>Zhong</given-names></name><name><surname>Li</surname><given-names>Li-Zhen</given-names></name></person-group><article-title>On the <italic><tp:taxon-name><tp:taxon-name-part taxon-name-part-type="genus">Domene</tp:taxon-name-part></tp:taxon-name></italic> species of China, with descriptions of four new species (<tp:taxon-name><tp:taxon-name-part taxon-name-part-type="order">Coleoptera</tp:taxon-name-part></tp:taxon-name>, <tp:taxon-name><tp:taxon-name-part taxon-name-part-type="family">Staphylinidae</tp:taxon-name-part></tp:taxon-name>)</article-title><source>Zookeys</source><day>21</day><month>11</month><year>2014</year><volume>2014</volume><issue>456</issue><fpage>109</fpage><lpage>138</lpage><pub-id pub-id-type="doi">10.3897/zookeys.456.8413</pub-id></mixed-citation></tp:treatment-meta><tp:nomenclature><tp:taxon-name>
                        <tp:taxon-name-part taxon-name-part-type="genus">Domene</tp:taxon-name-part>
                        (<tp:taxon-name-part taxon-name-part-type="subgenus">Macromene</tp:taxon-name-part>)
                        <tp:taxon-name-part taxon-name-part-type="species">curtipennis</tp:taxon-name-part>
                    </tp:taxon-name><tp:taxon-authority>Sharp, 1889</tp:taxon-authority><tp:nomenclature-citation-list><tp:nomenclature-citation><tp:taxon-name><tp:taxon-name-part taxon-name-part-type="genus">Domene</tp:taxon-name-part> <tp:taxon-name-part taxon-name-part-type="species">curtipennis</tp:taxon-name-part></tp:taxon-name><comment> Sharp, 1889: 261.</comment></tp:nomenclature-citation></tp:nomenclature-citation-list></tp:nomenclature><tp:treatment-sec sec-type="Comment"><title>Comment.</title><p>The sole record of <italic><tp:taxon-name><tp:taxon-name-part taxon-name-part-type="genus">Domene</tp:taxon-name-part> <tp:taxon-name-part taxon-name-part-type="species">curtipennis</tp:taxon-name-part></tp:taxon-name></italic> from China is that by <xref ref-type="bibr" rid="B6">Li (1992)</xref> from Liaoning. It is almost certainly based on a misidentification. Based on available evidence, the distribution of <italic><tp:taxon-name><tp:taxon-name-part taxon-name-part-type="genus">Domene</tp:taxon-name-part> <tp:taxon-name-part taxon-name-part-type="species">curtipennis</tp:taxon-name-part></tp:taxon-name></italic> is restricted to Japan. All the examined material from the Russian Far East, South Korea and China belongs to <italic><tp:taxon-name><tp:taxon-name-part taxon-name-part-type="genus">Domene</tp:taxon-name-part> <tp:taxon-name-part taxon-name-part-type="species">chenpengi</tp:taxon-name-part></tp:taxon-name></italic>, suggesting that <italic><tp:taxon-name><tp:taxon-name-part taxon-name-part-type="genus">Domene</tp:taxon-name-part> <tp:taxon-name-part taxon-name-part-type="species">curtipennis</tp:taxon-name-part></tp:taxon-name></italic> does not occur in China.</p></tp:treatment-sec><ref-list><ref id="B6"><mixed-citation xmlns:xlink="http://www.w3.org/1999/xlink" xlink:type="simple"><person-group><name name-style="western"><surname>Li</surname><given-names>JK</given-names></name></person-group> (<year>1992</year>) <source>The <tp:taxon-name><tp:taxon-name-part taxon-name-part-type="order">Coleoptera</tp:taxon-name-part></tp:taxon-name> fauna of Northeast China.</source><publisher-name>Jilin Education Publishing House</publisher-name>, <publisher-loc>Changchun</publisher-loc>, <size units="page">205 pp</size>. <comment>[in Chinese, English title]</comment></mixed-citation></ref></ref-list></tp:taxon-treatment>
