# Supplementary material for: On the Domene species of China, with descriptions of four new species (Coleoptera, Staphylinidae)
Source: Zookeys. 2014 Nov 21;(456):109–38. doi: 10.3897/zookeys.456.8413 (PMC4329402; doi:10.3897/zookeys.456.8413)
Supplement: XML Treatment for Domene (Macromene) firmicornis [file zookeys.456.8413-treatment4.xml]

<!DOCTYPE tp:taxon-treatment
  PUBLIC "-//TaxonX//DTD Taxonomic Treatment Publishing DTD v0 20100105//EN" "tax-treatment-NSO.dtd">
<tp:taxon-treatment xmlns:tp="http://www.plazi.org/taxpub"><tp:treatment-meta><kwd-group><label>Taxon classification</label><kwd><named-content content-type="kingdom">Animalia</named-content></kwd><kwd><named-content content-type="order">Coleoptera</named-content></kwd><kwd><named-content content-type="family">Staphylinidae</named-content></kwd></kwd-group><mixed-citation publication-type="journal"><person-group><name><surname>Feldmann</surname><given-names>Benedikt</given-names></name><name><surname>Peng</surname><given-names>Zhong</given-names></name><name><surname>Li</surname><given-names>Li-Zhen</given-names></name></person-group><article-title>On the <italic><tp:taxon-name><tp:taxon-name-part taxon-name-part-type="genus">Domene</tp:taxon-name-part></tp:taxon-name></italic> species of China, with descriptions of four new species (<tp:taxon-name><tp:taxon-name-part taxon-name-part-type="order">Coleoptera</tp:taxon-name-part></tp:taxon-name>, <tp:taxon-name><tp:taxon-name-part taxon-name-part-type="family">Staphylinidae</tp:taxon-name-part></tp:taxon-name>)</article-title><source>Zookeys</source><day>21</day><month>11</month><year>2014</year><volume>2014</volume><issue>456</issue><fpage>109</fpage><lpage>138</lpage><pub-id pub-id-type="doi">10.3897/zookeys.456.8413</pub-id></mixed-citation></tp:treatment-meta><tp:nomenclature><tp:taxon-name>
                        <tp:taxon-name-part taxon-name-part-type="genus">Domene</tp:taxon-name-part>
                        (<tp:taxon-name-part taxon-name-part-type="subgenus">Macromene</tp:taxon-name-part>)
                        <tp:taxon-name-part taxon-name-part-type="species">firmicornis</tp:taxon-name-part>
                    </tp:taxon-name><tp:taxon-authority>Assing &amp; Feldmann, 2014</tp:taxon-authority><xref ref-type="fig" rid="F1">Figs 1</xref><xref ref-type="fig" rid="F2">, 2B</xref><xref ref-type="fig" rid="F4">, 4</xref><!--PageBreak--><!--PageBreak--><tp:nomenclature-citation-list><tp:nomenclature-citation><tp:taxon-name><tp:taxon-name-part taxon-name-part-type="genus">Domene</tp:taxon-name-part> (<tp:taxon-name-part taxon-name-part-type="subgenus">Macromene</tp:taxon-name-part>) <tp:taxon-name-part taxon-name-part-type="species">firmicornis</tp:taxon-name-part></tp:taxon-name><comment> Assing &amp; Feldmann, 2014: 510.</comment></tp:nomenclature-citation></tp:nomenclature-citation-list></tp:nomenclature><tp:treatment-sec sec-type="Comment"><title>Comment.</title><p>Examined type specimens of this species are listed in an addendum in <xref ref-type="bibr" rid="B1">Assing and Feldmann (2014)</xref>. The previously undescribed female sexual characters are <!--PageBreak-->as follows: female tergite VIII (Fig. <xref ref-type="fig" rid="F4">4C</xref>) with shallow postero-median impression and distinctly concave posterior excision; female sternite VIII (Fig. <xref ref-type="fig" rid="F4">4D</xref>) about as long as broad, posterior margin concave in the middle; sclerotized structure in female genital segments (Fig. <xref ref-type="fig" rid="F4">4E</xref>) symmetric and very weakly sclerotized. For illustrations of <italic><tp:taxon-name><tp:taxon-name-part taxon-name-part-type="genus">Domene</tp:taxon-name-part> <tp:taxon-name-part taxon-name-part-type="species">firmicornis</tp:taxon-name-part></tp:taxon-name></italic> see Figs <xref ref-type="fig" rid="F2">2B</xref>, <xref ref-type="fig" rid="F4">4</xref> and <xref ref-type="bibr" rid="B1">Assing and Feldmann (2014</xref>: figures 36–43).</p><fig id="F4" position="float" orientation="portrait"><label>Figure 4.</label><caption><p><italic><tp:taxon-name><tp:taxon-name-part taxon-name-part-type="genus">Domene</tp:taxon-name-part> <tp:taxon-name-part taxon-name-part-type="species">firmicornis</tp:taxon-name-part></tp:taxon-name></italic>. <bold>A</bold> median dorsal portion of head <bold>B</bold> median portion of pronotum <bold>C</bold> female tergite VIIwI <bold>D</bold> female sternite VIII <bold>E</bold> female tergites IX–X. <bold>F</bold> male sternite VII <bold>G</bold> male sternite VIII <bold>H</bold> aedeagus in ventral view <bold>I</bold> aedeagus in lateral view <bold>J</bold> aedeagus in dorsal view. Scales: <bold>A</bold>–<bold>B</bold> 0.2 mm; <bold>C</bold>–<bold>J</bold> 0.5 mm.</p></caption><graphic xmlns:xlink="http://www.w3.org/1999/xlink" xlink:href="zookeys-456-109-g004.jpg" position="float" orientation="portrait" xlink:type="simple" id="oo_34458.jpg"/></fig></tp:treatment-sec><tp:treatment-sec><!--Section generated to contain objects referenced in tp:taxon-treatment.--><fig id="F1" position="float" orientation="portrait"><label>Figure 1.</label><caption><p>Distributions of <italic><tp:taxon-name><tp:taxon-name-part taxon-name-part-type="genus">Domene</tp:taxon-name-part></tp:taxon-name></italic> species in China: <italic><tp:taxon-name><tp:taxon-name-part taxon-name-part-type="genus">Domene</tp:taxon-name-part> <tp:taxon-name-part taxon-name-part-type="species">chenpengi</tp:taxon-name-part></tp:taxon-name></italic> (filled squares; type locality: open square); <italic><tp:taxon-name><tp:taxon-name-part taxon-name-part-type="genus">Domene</tp:taxon-name-part> <tp:taxon-name-part taxon-name-part-type="species">firmicornis</tp:taxon-name-part></tp:taxon-name></italic> (filled and open diamonds); <italic><tp:taxon-name><tp:taxon-name-part taxon-name-part-type="genus">Domene</tp:taxon-name-part> <tp:taxon-name-part taxon-name-part-type="species">immarginata</tp:taxon-name-part></tp:taxon-name></italic> (filled stars); <italic><tp:taxon-name><tp:taxon-name-part taxon-name-part-type="genus">Domene</tp:taxon-name-part> <tp:taxon-name-part taxon-name-part-type="species">malaisei</tp:taxon-name-part></tp:taxon-name></italic> (open triangles); <italic><tp:taxon-name><tp:taxon-name-part taxon-name-part-type="genus">Domene</tp:taxon-name-part> <tp:taxon-name-part taxon-name-part-type="species">reitteri</tp:taxon-name-part></tp:taxon-name></italic> (filled diamond); <italic><tp:taxon-name><tp:taxon-name-part taxon-name-part-type="genus">Domene</tp:taxon-name-part> <tp:taxon-name-part taxon-name-part-type="species">chenae</tp:taxon-name-part></tp:taxon-name></italic> (open star); <italic><tp:taxon-name><tp:taxon-name-part taxon-name-part-type="genus">Domene</tp:taxon-name-part> <tp:taxon-name-part taxon-name-part-type="species">cultrata</tp:taxon-name-part></tp:taxon-name></italic> (filled triangles); <italic><tp:taxon-name><tp:taxon-name-part taxon-name-part-type="genus">Domene</tp:taxon-name-part> <tp:taxon-name-part taxon-name-part-type="species">cuspidata</tp:taxon-name-part></tp:taxon-name></italic> (open circles); <italic><tp:taxon-name><tp:taxon-name-part taxon-name-part-type="genus">Domene</tp:taxon-name-part> <tp:taxon-name-part taxon-name-part-type="species">reducta</tp:taxon-name-part></tp:taxon-name></italic> (filled circles).</p></caption><graphic xmlns:xlink="http://www.w3.org/1999/xlink" xlink:href="zookeys-456-109-g001.jpg" position="float" orientation="portrait" xlink:type="simple" id="oo_34455.jpg"/></fig><fig id="F2" position="float" orientation="portrait"><label>Figure 2.</label><caption><p>Habitus of <italic><tp:taxon-name><tp:taxon-name-part taxon-name-part-type="genus">Domene</tp:taxon-name-part></tp:taxon-name></italic> spp., <bold>A</bold> <italic><tp:taxon-name><tp:taxon-name-part taxon-name-part-type="genus">Domene</tp:taxon-name-part> <tp:taxon-name-part taxon-name-part-type="species">chenpengi</tp:taxon-name-part></tp:taxon-name></italic> <bold>B</bold> <italic><tp:taxon-name><tp:taxon-name-part taxon-name-part-type="genus">Domene</tp:taxon-name-part> <tp:taxon-name-part taxon-name-part-type="species">firmicornis</tp:taxon-name-part></tp:taxon-name></italic>. Scales: 1.0 mm.</p></caption><graphic xmlns:xlink="http://www.w3.org/1999/xlink" xlink:href="zookeys-456-109-g002.jpg" position="float" orientation="portrait" xlink:type="simple" id="oo_34456.jpg"/></fig></tp:treatment-sec><ref-list><ref id="B1"><mixed-citation xmlns:xlink="http://www.w3.org/1999/xlink" xlink:type="simple"><person-group><name name-style="western"><surname>Assing</surname><given-names>V</given-names></name><name name-style="western"><surname>Feldmann</surname><given-names>B</given-names></name></person-group> (<year>2014</year>) <article-title>On <italic><tp:taxon-name><tp:taxon-name-part taxon-name-part-type="genus">Domene</tp:taxon-name-part> <tp:taxon-name-part taxon-name-part-type="species">scabripennis</tp:taxon-name-part></tp:taxon-name></italic> Rougemont and its close relatives (<tp:taxon-name><tp:taxon-name-part taxon-name-part-type="order">Coleoptera</tp:taxon-name-part></tp:taxon-name>: <tp:taxon-name><tp:taxon-name-part taxon-name-part-type="family">Staphylinidae</tp:taxon-name-part></tp:taxon-name>: <tp:taxon-name><tp:taxon-name-part taxon-name-part-type="subfamily">Paederinae</tp:taxon-name-part></tp:taxon-name>).</article-title><source>Linzer Biologische Beiträge</source><volume>46</volume>(<issue>1</issue>): <fpage>499</fpage>–<lpage>514</lpage>.</mixed-citation></ref></ref-list></tp:taxon-treatment>
