# Supplementary material for: On the Domene species of China, with descriptions of four new species (Coleoptera, Staphylinidae)
Source: Zookeys. 2014 Nov 21;(456):109–38. doi: 10.3897/zookeys.456.8413 (PMC4329402; doi:10.3897/zookeys.456.8413)
Supplement: XML Treatment for Domene (Macromene) malaisei [file zookeys.456.8413-treatment5.xml]

<!DOCTYPE tp:taxon-treatment
  PUBLIC "-//TaxonX//DTD Taxonomic Treatment Publishing DTD v0 20100105//EN" "tax-treatment-NSO.dtd">
<tp:taxon-treatment xmlns:tp="http://www.plazi.org/taxpub"><tp:treatment-meta><kwd-group><label>Taxon classification</label><kwd><named-content content-type="kingdom">Animalia</named-content></kwd><kwd><named-content content-type="order">Coleoptera</named-content></kwd><kwd><named-content content-type="family">Staphylinidae</named-content></kwd></kwd-group><mixed-citation publication-type="journal"><person-group><name><surname>Feldmann</surname><given-names>Benedikt</given-names></name><name><surname>Peng</surname><given-names>Zhong</given-names></name><name><surname>Li</surname><given-names>Li-Zhen</given-names></name></person-group><article-title>On the <italic><tp:taxon-name><tp:taxon-name-part taxon-name-part-type="genus">Domene</tp:taxon-name-part></tp:taxon-name></italic> species of China, with descriptions of four new species (<tp:taxon-name><tp:taxon-name-part taxon-name-part-type="order">Coleoptera</tp:taxon-name-part></tp:taxon-name>, <tp:taxon-name><tp:taxon-name-part taxon-name-part-type="family">Staphylinidae</tp:taxon-name-part></tp:taxon-name>)</article-title><source>Zookeys</source><day>21</day><month>11</month><year>2014</year><volume>2014</volume><issue>456</issue><fpage>109</fpage><lpage>138</lpage><pub-id pub-id-type="doi">10.3897/zookeys.456.8413</pub-id></mixed-citation></tp:treatment-meta><tp:nomenclature><tp:taxon-name>
                        <tp:taxon-name-part taxon-name-part-type="genus">Domene</tp:taxon-name-part>
                        (<tp:taxon-name-part taxon-name-part-type="subgenus">Macromene</tp:taxon-name-part>)
                        <tp:taxon-name-part taxon-name-part-type="species">malaisei</tp:taxon-name-part>
                    </tp:taxon-name><tp:taxon-authority>Scheerpeltz, 1965</tp:taxon-authority><xref ref-type="fig" rid="F1">Figs 1</xref><xref ref-type="fig" rid="F5">, 5</xref><xref ref-type="fig" rid="F6">, 6</xref><tp:nomenclature-citation-list><tp:nomenclature-citation><tp:taxon-name><tp:taxon-name-part taxon-name-part-type="genus">Domene</tp:taxon-name-part> (<tp:taxon-name-part taxon-name-part-type="subgenus">Macromene</tp:taxon-name-part>) <tp:taxon-name-part taxon-name-part-type="species">malaisei</tp:taxon-name-part></tp:taxon-name><comment> Scheerpeltz, 1965: 187.</comment></tp:nomenclature-citation></tp:nomenclature-citation-list></tp:nomenclature><tp:treatment-sec sec-type="Type material examined"><title>Type material examined.</title><p>Holotype ♀: “N. E. Burma, Kambaiti, 2000 m, 4/6.1934, Malaise / HOLOTYPUS [red label] / TYPUS <tp:taxon-name><tp:taxon-name-part taxon-name-part-type="genus">Domene</tp:taxon-name-part> <tp:taxon-name-part taxon-name-part-type="species">malaisei</tp:taxon-name-part></tp:taxon-name> O. Scheerpeltz [red label] / <tp:taxon-name><tp:taxon-name-part taxon-name-part-type="genus">Domene</tp:taxon-name-part> <tp:taxon-name-part taxon-name-part-type="species">malaisei</tp:taxon-name-part></tp:taxon-name> nov. spec. det. Scheerpeltz, 1941 / 3884 E91” (RMS).</p></tp:treatment-sec><tp:treatment-sec sec-type="Additional material examined"><title>Additional material examined</title><p>(5 ♂♂, 9 ♀♀)<bold>. China: Yunnan:</bold> 4 ♂♂, 5 ♀♀, Tengchong County, Mingguang, Zizhi, Donghe, <named-content xmlns:xlink="http://www.w3.org/1999/xlink" content-type="dwc:verbatimCoordinates" xlink:type="simple">25°42'N, 98°34'E</named-content>, 2100–2300 m, 01.V.2013, leg. Peng &amp; Song (SNUC, cAss); 4 ♀♀, same data, but <named-content xmlns:xlink="http://www.w3.org/1999/xlink" content-type="dwc:verbatimCoordinates" xlink:type="simple">25°42'N, 98°35'E</named-content>, 2500 m, 30.IV.2013 (SNUC); 1 ♂, Dehong Dai Autonomous Prefecture, mountain range 31 km E Luxi, <named-content xmlns:xlink="http://www.w3.org/1999/xlink" content-type="dwc:verbatimCoordinates" xlink:type="simple">24°29'31"N, 98°52'58"E</named-content>, 2280 m, secondary pine forest with old deciduous trees, litter sifted, 3.VI.2007, leg. Pütz (cFel).</p></tp:treatment-sec><tp:treatment-sec sec-type="Redescription"><title>Redescription.</title><p>Measurements (in mm) and ratios: Holotype: TL 8.90, FL 5.20, HL 1.38, HW 1.30, PL 1.45, PW 1.25, EL 1.50, HL/HW 0.94, HW/PW 1.10, HL/PL 0.89, PL/PW 1.16, EL/PL 1.03. Additional material: TL 7.90–9.20, FL 4.70–5.05, HL 1.24–1.33, HW 1.17–1.25, AnL 3.17–3.40, NW 0.40–0.46, PL 1.35–1.50, PW 1.15–1.25, EL 1.28–1.45, EW 1.44–1.53, TiL 1.57–1.65, TaL 1.14–1.33, AW 1.26–1.34, AL 1.07–1.18 HL/HW 1.06–1.07, HW/PW 0.99–1.01, HL/PL 0.89–0.93, NW/HW 0.34–0.38, PL/PW 1.15–1.20, EL/PL 0.95–0.97.</p><p>Habitus as in Fig. <xref ref-type="fig" rid="F5">5</xref>. Body black; legs with blackish brown profemora and brown protibiae, basal halves of metafemora light brown, distal halves gradually infuscate; antennae dark brown to brown.</p><fig id="F5" position="float" orientation="portrait"><label>Figure 5.</label><caption><p>Habitus of <italic><tp:taxon-name><tp:taxon-name-part taxon-name-part-type="genus">Domene</tp:taxon-name-part> <tp:taxon-name-part taxon-name-part-type="species">malaisei</tp:taxon-name-part></tp:taxon-name></italic>. <bold>A</bold> male <bold>B</bold> holotype. Scales: 0.5 mm.</p></caption><graphic xmlns:xlink="http://www.w3.org/1999/xlink" xlink:href="zookeys-456-109-g005.jpg" position="float" orientation="portrait" xlink:type="simple" id="oo_34459.jpg"/></fig><p>Head orbicular, broadest across eyes; punctation (Fig. <xref ref-type="fig" rid="F6">6A</xref>) coarse, distinctly umbilicate, and very dense, interstices forming very narrow ridges. All antennomeres longer than broad; antennomeres IV–X of equal length; antennomere I 1.3 times, II 0.9 times, III 1.1 times, XI 1.1 times as long as IV. Maxillary palpus very slender, preapical joint 2.8–3.1 times as long as broad.</p><fig id="F6" position="float" orientation="portrait"><label>Figure 6.</label><caption><p><italic><tp:taxon-name><tp:taxon-name-part taxon-name-part-type="genus">Domene</tp:taxon-name-part> <tp:taxon-name-part taxon-name-part-type="species">malaisei</tp:taxon-name-part></tp:taxon-name></italic>. <bold>A</bold> median dorsal portion of head <bold>B</bold> median portion of pronotum <bold>C</bold> female tergite VIII <bold>D</bold> female sternite VIII <bold>E</bold> female tergites IX–X. <bold>F</bold> male sternite VII <bold>G</bold> male sternite VIII <bold>H</bold> aedeagus in ventral view <bold>I</bold> aedeagus in lateral view <bold>J</bold> aedeagus in dorsal view. Scales: <bold>A</bold>–<bold>B</bold> 0.2 mm; <bold>C</bold>–<bold>J</bold> 0.5 mm.</p></caption><graphic xmlns:xlink="http://www.w3.org/1999/xlink" xlink:href="zookeys-456-109-g006.jpg" position="float" orientation="portrait" xlink:type="simple" id="oo_34460.jpg"/></fig><p>Pronotum nearly as broad as head, widest in the middle; lateral margins convex in dorsal view; punctation (Fig. <xref ref-type="fig" rid="F6">6B</xref>) somewhat coarser than that of head; midline with rudiment of fine glossy line.</p><p>Elytra without distinct longitudinal ridges; disc more or less weakly impressed; suture elevated in posterior three-fourths; macropunctation coarse, irregular, partly confluent, and partly somewhat seriate; interstices with shallow and irregular micropunctation. Hind wings fully developed. Protarsomeres I–IV moderately dilated.</p><p>Abdomen with fine and dense punctation on tergites III–VI; tergite VIII with dense pubescence, posterior margin of tergite VIII broadly and weakly convex (Fig. <xref ref-type="fig" rid="F6">6C</xref>); interstices with distinct microreticulation; posterior margin of tergite VII with palisade fringe.</p><p>Male. Sternites III–VI unmodified; sternite VII (Fig. <xref ref-type="fig" rid="F6">6F</xref>) distinctly transverse, with very shallow median impression posteriorly, this impression with sparse modified black setae, posterior margin broadly concave; sternite VIII (Fig. <xref ref-type="fig" rid="F6">6G</xref>) with shallow median impression posteriorly, this impression with stout black setae, posterior excision deep, almost V-shaped, on either side of the posterior excision with dense cluster of dark setae; aedeagus as in Figs <xref ref-type="fig" rid="F6">6H–J</xref>, ventral process evenly curved and apically acute in lateral view; dorsal fig long, apical portion distinctly sclerotized and apically acute in lateral view, basal portion short.</p><p>Female. Posterior margin of sternite VIII (Fig. <xref ref-type="fig" rid="F6">6D</xref>) broadly convex; genital segments with an asymmetric and weakly sclerotized structure (Fig. <xref ref-type="fig" rid="F6">6E</xref>).</p></tp:treatment-sec><tp:treatment-sec sec-type="Comparative notes"><title>Comparative notes.</title><p>The similar chaetotaxy and shape of the male sternite VIII and the similar shape of the ventral process of the aedeagus suggest that <italic><tp:taxon-name><tp:taxon-name-part taxon-name-part-type="genus">Domene</tp:taxon-name-part> <tp:taxon-name-part taxon-name-part-type="species">malaisei</tp:taxon-name-part></tp:taxon-name></italic> is closely allied to <italic><tp:taxon-name><tp:taxon-name-part taxon-name-part-type="genus">Domene</tp:taxon-name-part> <tp:taxon-name-part taxon-name-part-type="species">reducta</tp:taxon-name-part></tp:taxon-name></italic>. <italic><tp:taxon-name><tp:taxon-name-part taxon-name-part-type="genus">Domene</tp:taxon-name-part> <tp:taxon-name-part taxon-name-part-type="species">malaisei</tp:taxon-name-part></tp:taxon-name></italic> is readily distinguished from other species of the group by on average darker coloration, smaller body size, the deeper posterior excision of the male sternite VIII, the evenly curved ventral process of the aedeagus and by the shape of the sclerotized structure in the female genital segments.</p></tp:treatment-sec><tp:treatment-sec sec-type="Distribution and natural history"><title>Distribution and natural history.</title><p>The currently known distribution is confined to the type locality Kambaiti in northeastern Myanmar at the border with Yunnan, and two localities in western Yunnan (Fig. <xref ref-type="fig" rid="F1">1</xref>). The examined non-type specimens were sifted from forest leaf litter at altitudes of 2000–2500 m.</p><!--PageBreak--></tp:treatment-sec><tp:treatment-sec><!--Section generated to contain objects referenced in tp:taxon-treatment.--><fig id="F1" position="float" orientation="portrait"><label>Figure 1.</label><caption><p>Distributions of <italic><tp:taxon-name><tp:taxon-name-part taxon-name-part-type="genus">Domene</tp:taxon-name-part></tp:taxon-name></italic> species in China: <italic><tp:taxon-name><tp:taxon-name-part taxon-name-part-type="genus">Domene</tp:taxon-name-part> <tp:taxon-name-part taxon-name-part-type="species">chenpengi</tp:taxon-name-part></tp:taxon-name></italic> (filled squares; type locality: open square); <italic><tp:taxon-name><tp:taxon-name-part taxon-name-part-type="genus">Domene</tp:taxon-name-part> <tp:taxon-name-part taxon-name-part-type="species">firmicornis</tp:taxon-name-part></tp:taxon-name></italic> (filled and open diamonds); <italic><tp:taxon-name><tp:taxon-name-part taxon-name-part-type="genus">Domene</tp:taxon-name-part> <tp:taxon-name-part taxon-name-part-type="species">immarginata</tp:taxon-name-part></tp:taxon-name></italic> (filled stars); <italic><tp:taxon-name><tp:taxon-name-part taxon-name-part-type="genus">Domene</tp:taxon-name-part> <tp:taxon-name-part taxon-name-part-type="species">malaisei</tp:taxon-name-part></tp:taxon-name></italic> (open triangles); <italic><tp:taxon-name><tp:taxon-name-part taxon-name-part-type="genus">Domene</tp:taxon-name-part> <tp:taxon-name-part taxon-name-part-type="species">reitteri</tp:taxon-name-part></tp:taxon-name></italic> (filled diamond); <italic><tp:taxon-name><tp:taxon-name-part taxon-name-part-type="genus">Domene</tp:taxon-name-part> <tp:taxon-name-part taxon-name-part-type="species">chenae</tp:taxon-name-part></tp:taxon-name></italic> (open star); <italic><tp:taxon-name><tp:taxon-name-part taxon-name-part-type="genus">Domene</tp:taxon-name-part> <tp:taxon-name-part taxon-name-part-type="species">cultrata</tp:taxon-name-part></tp:taxon-name></italic> (filled triangles); <italic><tp:taxon-name><tp:taxon-name-part taxon-name-part-type="genus">Domene</tp:taxon-name-part> <tp:taxon-name-part taxon-name-part-type="species">cuspidata</tp:taxon-name-part></tp:taxon-name></italic> (open circles); <italic><tp:taxon-name><tp:taxon-name-part taxon-name-part-type="genus">Domene</tp:taxon-name-part> <tp:taxon-name-part taxon-name-part-type="species">reducta</tp:taxon-name-part></tp:taxon-name></italic> (filled circles).</p></caption><graphic xmlns:xlink="http://www.w3.org/1999/xlink" xlink:href="zookeys-456-109-g001.jpg" position="float" orientation="portrait" xlink:type="simple" id="oo_34455.jpg"/></fig></tp:treatment-sec></tp:taxon-treatment>
