# Supplementary material for: On the Domene species of China, with descriptions of four new species (Coleoptera, Staphylinidae)
Source: Zookeys. 2014 Nov 21;(456):109–38. doi: 10.3897/zookeys.456.8413 (PMC4329402; doi:10.3897/zookeys.456.8413)
Supplement: XML Treatment for Domene (Macromene) reitteri [file zookeys.456.8413-treatment6.xml]

<!DOCTYPE tp:taxon-treatment
  PUBLIC "-//TaxonX//DTD Taxonomic Treatment Publishing DTD v0 20100105//EN" "tax-treatment-NSO.dtd">
<tp:taxon-treatment xmlns:tp="http://www.plazi.org/taxpub"><tp:treatment-meta><kwd-group><label>Taxon classification</label><kwd><named-content content-type="kingdom">Animalia</named-content></kwd><kwd><named-content content-type="order">Coleoptera</named-content></kwd><kwd><named-content content-type="family">Staphylinidae</named-content></kwd></kwd-group><mixed-citation publication-type="journal"><person-group><name><surname>Feldmann</surname><given-names>Benedikt</given-names></name><name><surname>Peng</surname><given-names>Zhong</given-names></name><name><surname>Li</surname><given-names>Li-Zhen</given-names></name></person-group><article-title>On the <italic><tp:taxon-name><tp:taxon-name-part taxon-name-part-type="genus">Domene</tp:taxon-name-part></tp:taxon-name></italic> species of China, with descriptions of four new species (<tp:taxon-name><tp:taxon-name-part taxon-name-part-type="order">Coleoptera</tp:taxon-name-part></tp:taxon-name>, <tp:taxon-name><tp:taxon-name-part taxon-name-part-type="family">Staphylinidae</tp:taxon-name-part></tp:taxon-name>)</article-title><source>Zookeys</source><day>21</day><month>11</month><year>2014</year><volume>2014</volume><issue>456</issue><fpage>109</fpage><lpage>138</lpage><pub-id pub-id-type="doi">10.3897/zookeys.456.8413</pub-id></mixed-citation></tp:treatment-meta><tp:nomenclature><tp:taxon-name>
                        <tp:taxon-name-part taxon-name-part-type="genus">Domene</tp:taxon-name-part>
                        (<tp:taxon-name-part taxon-name-part-type="subgenus">Macromene</tp:taxon-name-part>)
                        <tp:taxon-name-part taxon-name-part-type="species">reitteri</tp:taxon-name-part>
                    </tp:taxon-name><tp:taxon-authority>Koch, 1939</tp:taxon-authority><xref ref-type="fig" rid="F1">Figs 1</xref><xref ref-type="fig" rid="F7">, 7A</xref><xref ref-type="fig" rid="F8">, 8</xref><xref ref-type="fig" rid="F9">, 9</xref><!--PageBreak--><!--PageBreak--><tp:nomenclature-citation-list><tp:nomenclature-citation><tp:taxon-name><tp:taxon-name-part taxon-name-part-type="genus">Domene</tp:taxon-name-part> (<tp:taxon-name-part taxon-name-part-type="subgenus">Macromene</tp:taxon-name-part>) <tp:taxon-name-part taxon-name-part-type="species">reitteri</tp:taxon-name-part></tp:taxon-name><comment> Koch, 1939: 161</comment></tp:nomenclature-citation></tp:nomenclature-citation-list></tp:nomenclature><tp:treatment-sec sec-type="Type material examined"><title>Type material examined.</title><p>Lectotype ♂, present designation: “Tienmuschan, N. W China, Rtt. / Type / <tp:taxon-name><tp:taxon-name-part taxon-name-part-type="genus">Domene</tp:taxon-name-part> <tp:taxon-name-part taxon-name-part-type="species">reitteri</tp:taxon-name-part></tp:taxon-name>  Koch det. C. Koch / Holotype 1956 det. Kamp / Holotypus <tp:taxon-name><tp:taxon-name-part taxon-name-part-type="genus">Domene</tp:taxon-name-part> <tp:taxon-name-part taxon-name-part-type="species">reitteri</tp:taxon-name-part></tp:taxon-name> Koch / <tp:taxon-name><tp:taxon-name-part taxon-name-part-type="genus">Domene</tp:taxon-name-part> <tp:taxon-name-part taxon-name-part-type="species">reitteri</tp:taxon-name-part></tp:taxon-name> Koch V. L. Gusarov det. 1993 / Lectotypus ♂, <italic><tp:taxon-name><tp:taxon-name-part taxon-name-part-type="genus">Domene</tp:taxon-name-part> <tp:taxon-name-part taxon-name-part-type="species">reitteri</tp:taxon-name-part></tp:taxon-name></italic> Koch,  desig. B. Feldmann 2010” (NHMB).</p><p>Paralectotypes 3 ♀♀: „Tienmuschan, N. W China, Rtt. / Cotype / Paratypus <tp:taxon-name><tp:taxon-name-part taxon-name-part-type="genus">Domene</tp:taxon-name-part> <tp:taxon-name-part taxon-name-part-type="species">reitteri</tp:taxon-name-part></tp:taxon-name> Koch / <tp:taxon-name><tp:taxon-name-part taxon-name-part-type="genus">Domene</tp:taxon-name-part> <tp:taxon-name-part taxon-name-part-type="species">reitteri</tp:taxon-name-part></tp:taxon-name> Koch V. L. Gusarov det. 1993“; 1 ex. (abdomen missing): “Tienmuschan, N. W China, Rtt. / Cotype” (NHMB).</p><!--PageBreak--></tp:treatment-sec><tp:treatment-sec sec-type="Comment"><title>Comment.</title><p>The original description of <italic><tp:taxon-name><tp:taxon-name-part taxon-name-part-type="genus">Domene</tp:taxon-name-part> <tp:taxon-name-part taxon-name-part-type="species">reitteri</tp:taxon-name-part></tp:taxon-name></italic> is based on an unspecified number of syntypes from “Tienmuschan (nordwestliches [sic] China) ex coll. E. Reitter” (<xref ref-type="bibr" rid="B5">Koch 1939</xref>). Five syntypes, one male, three females and one unsexed specimen, were located in the Koch collection at the Naturhistorisches Museum Basel. The male syntype is designated as the lectotype.</p></tp:treatment-sec><tp:treatment-sec sec-type="Additional material examined"><title>Additional material examined</title><p>(87 ♂♂, 59 ♀♀)<bold>. China: Zhejiang:</bold> 11 ♂♂, 7 ♀♀, Anji County, Longwang Shan, <named-content xmlns:xlink="http://www.w3.org/1999/xlink" content-type="dwc:verbatimCoordinates" xlink:type="simple">30°23'59"N 119°26'26"E</named-content>, 1300–1450 m, 14.V.2013, leg. Hu (SNUC); 31 ♂♂, 14 ♀♀, Longwang Shan, <named-content xmlns:xlink="http://www.w3.org/1999/xlink" content-type="dwc:verbatimCoordinates" xlink:type="simple">30°24'28"N 119°26'37"E</named-content>, 1050–1200 m, 15.V.2013, leg. Li &amp; al. (SNUC); 15 ♂♂, 7 ♀♀, Longwang Shan, Qianmutian, <named-content xmlns:xlink="http://www.w3.org/1999/xlink" content-type="dwc:verbatimCoordinates" xlink:type="simple">30°24'N 119°26'E</named-content>, 1050–1250 m, 08.VI.2012, leg. Yin &amp; Hu (SNUC, cAss); 1 ♂, Longwang Shan, <named-content xmlns:xlink="http://www.w3.org/1999/xlink" content-type="dwc:verbatimCoordinates" xlink:type="simple">30°24'N 119°26'E</named-content>, 1250–1450 m, 14.V.2013, leg. Chen &amp; Pan (SNUC); 3 ♂♂, 5 ♀♀, Longwang Shan, Dongguan, 1250 m, 26.V.2009, leg. Feng &amp; al. (SNUC); 3 ♂♂, 6 ♀♀, Longwang Shan, Qianmutian, 1300 m, 24.V.2009, leg. Feng &amp; al.(SNUC); 8 ♂♂, 10 ♀♀, Longwang Shan, 950–1200 m, 25.IV.2006, leg. He (SNUC); 2 ♂♂, 3 ♀♀, Longwang Shan, Qianmutian, 1300 m, 29.V.2009, leg. Feng &amp; al.(SNUC); 1 ♀, Longwang Shan, Qianmutian, 700–1325 m, 28.VII.2011, leg. Pan (SNUC); 1 ♂, 1 ♀, Tianmu Shan, 1200–1300 m, 25.–29.VII.2011, leg. Chen (SNUC); 2 ♂♂, 2 ♀♀, Tianmu Shan, 300 m, 17.V.2006, leg. Hu &amp; Tang (SNUC); 1 <!--PageBreak-->♀, Tianmu Shan, 1100 m, 24.VII.2011, leg. Hu &amp; Tang (SNUC); 1 ♂, Tianmu Shan, 1500 m, 15.VIII.2010, leg. Hu (SNUC); 1 ♂, Tianmu Shan, 300–400 m, 29.V.2010, leg. Wang (SNUC); 1 ♂, East Tianmu Shan, 1050–1150 m, 13. IV.2011, leg. Peng &amp; Zhu (SNUC); 2 ♂♂, Tianmu Shan, 13.VI.2009, leg. Song (SNUC); 2 ♂♂, Tianmu Shan, 1000 m, 2.V.2009, leg. Song (SNUC); 2 ♂♂, 1 ♀, Tianmu Shan, 1500 m, 15.VIII.2010, leg. Hu (SNUC); 2 ♂♂, 1 ♀, West Tianmu Shan N.R., path to peak of immortals (“Blind Alley”), <named-content xmlns:xlink="http://www.w3.org/1999/xlink" content-type="dwc:verbatimCoordinates" xlink:type="simple">30°20'34"N, 119°25'51"E</named-content>, 1100–1200 m, primary mixed forest, litter moss, sifted, 15.VI.2007, leg. Wrase (cSch, cFel).</p></tp:treatment-sec><tp:treatment-sec sec-type="Redescription"><title>Redescription.</title><p>Measurements (in mm) and ratios: TL 5.78–8.62, FL 4.16–4.43, HL 1.07–1.17, HW 1.05–1.11, AnL 2.78–3.05, NW 0.37–0.41, PL 1.28–1.35, PW 1.02–1.06, EL 1.07–1.13, EW 1.12–1.20, TiL 1.39–1.44, TaL 0.89–0.96, AW 1.12–1.24, AL 1.07–1.17, HL/HW 1.02–1.05, HW/PW 1.03–1.05, HL/PL 0.84–0.87, NW/HW 0.35–0.37, PL/PW 1.25–1.28, EL/PL 0.84–0.89.</p><!--PageBreak--><p>Habitus as in Figs <xref ref-type="fig" rid="F7">7A</xref>, <xref ref-type="fig" rid="F8">8A</xref>, <xref ref-type="fig" rid="F8">8D</xref>. Body blackish brown; legs with dark brown profemora and protibiae, basal halves of metafemora light brown, distal halves gradually infuscate; antennae brown to light brown.</p><fig id="F7" position="float" orientation="portrait"><label>Figure 7.</label><caption><p>Habitus of <italic><tp:taxon-name><tp:taxon-name-part taxon-name-part-type="genus">Domene</tp:taxon-name-part></tp:taxon-name></italic> spp., <bold>A</bold> <italic><tp:taxon-name><tp:taxon-name-part taxon-name-part-type="genus">Domene</tp:taxon-name-part> <tp:taxon-name-part taxon-name-part-type="species">reitteri</tp:taxon-name-part></tp:taxon-name></italic> <bold>B</bold> <italic><tp:taxon-name><tp:taxon-name-part taxon-name-part-type="genus">Domene</tp:taxon-name-part> <tp:taxon-name-part taxon-name-part-type="species">chenae</tp:taxon-name-part></tp:taxon-name></italic>. Scales: 1.0 mm.</p></caption><graphic xmlns:xlink="http://www.w3.org/1999/xlink" xlink:href="zookeys-456-109-g007.jpg" position="float" orientation="portrait" xlink:type="simple" id="oo_34461.jpg"/></fig><fig id="F8" position="float" orientation="portrait"><label>Figure 8.</label><caption><p><italic><tp:taxon-name><tp:taxon-name-part taxon-name-part-type="genus">Domene</tp:taxon-name-part> <tp:taxon-name-part taxon-name-part-type="species">reitteri</tp:taxon-name-part></tp:taxon-name></italic>. <bold>A</bold> lectotype <bold>B</bold> male sternite VII–VIII <bold>C</bold> aedeagus of lectotype in lateral view <bold>D</bold> paralectotype. Scales: <bold>A, D</bold> 1.0 mm; <bold>B</bold>–<bold>C</bold> 0.5 mm.</p></caption><graphic xmlns:xlink="http://www.w3.org/1999/xlink" xlink:href="zookeys-456-109-g008.jpg" position="float" orientation="portrait" xlink:type="simple" id="oo_34462.jpg"/></fig><p>Head orbicular, broadest across eyes; punctation (Fig. <xref ref-type="fig" rid="F9">9A</xref>) moderately coarse, weakly umbilicate, and very dense, interstices forming very narrow ridges. All antennomeres longer than broad; antennomeres IV–X of equal length; antennomere I 1.6 times, II 1.1 times, III 1.3 times, XI 1.3 times as long as IV. Maxillary palpus very slender, preapical joint 2.7–3.2 times as long as broad.</p><fig id="F9" position="float" orientation="portrait"><label>Figure 9.</label><caption><p><italic><tp:taxon-name><tp:taxon-name-part taxon-name-part-type="genus">Domene</tp:taxon-name-part> <tp:taxon-name-part taxon-name-part-type="species">reitteri</tp:taxon-name-part></tp:taxon-name></italic>. <bold>A</bold> median dorsal portion of head <bold>B</bold> median portion of pronotum <bold>C</bold> female tergite VIII <bold>D</bold> female sternite VIII <bold>E</bold> female tergites IX–X. <bold>F</bold> male sternite VII <bold>G</bold> male sternite VIII <bold>H</bold> aedeagus in ventral view <bold>I</bold> aedeagus in lateral view <bold>J</bold> aedeagus in dorsal view. Scales: <bold>A</bold>–<bold>B</bold> 0.2 mm; <bold>C</bold>–<bold>J</bold> 0.5 mm.</p></caption><graphic xmlns:xlink="http://www.w3.org/1999/xlink" xlink:href="zookeys-456-109-g009.jpg" position="float" orientation="portrait" xlink:type="simple" id="oo_34463.jpg"/></fig><!--PageBreak--><p>Pronotum slightly narrower than head, widest in the middle; lateral margins convex in dorsal view; punctation (Fig. <xref ref-type="fig" rid="F9">9B</xref>) somewhat coarser than that of head; midline with rudiment of a fine glossy line.</p><p>Elytra without distinct longitudinal ridges; suture weakly elevated; punctation very fine, dense and uniform; hind wings reduced. Protarsomeres I–IV dilated in both sexes.</p><p>Abdomen with punctation fine and dense on tergites III–VI, finer and somewhat sparser on tergite VIII, posterior margin of tergite VIII weakly convex in the middle (Fig. <xref ref-type="fig" rid="F9">9C</xref>); interstices with shallow microreticulation; posterior margin of tergite VII with palisade fringe.</p><p>Male. Sternites III–VI unmodified; sternite VII (Figs <xref ref-type="fig" rid="F8">8B</xref>, <xref ref-type="fig" rid="F9">9F</xref>) distinctly transverse, with median impression of triangular shape posteriorly, this impression with numerous distinctly modified, short and stout black setae; posterior margin distinctly concave in the middle; sternite VIII (Figs <xref ref-type="fig" rid="F8">8B</xref>, <xref ref-type="fig" rid="F9">9G</xref>) transverse, with pronounced and symmetric impression posteriorly, this impression with distinctly modified short and stout black setae, posterior excision small and U-shaped; aedeagus as in Figs <xref ref-type="fig" rid="F8">8C</xref>, <xref ref-type="fig" rid="F9">9H–J</xref>, ventral process stout and apically acute; dorsal fig with large and lamellate apical portion, and with short, thin basal portion; internal sac with membranous structures.</p><p>Female. Posterior margin of sternite VIII (Fig. <xref ref-type="fig" rid="F9">9D</xref>) broadly convex; genital segments with weakly asymmetric large and moderately sclerotized structure (Fig. <xref ref-type="fig" rid="F9">9E</xref>).</p></tp:treatment-sec><tp:treatment-sec sec-type="Comparative notes"><title>Comparative notes.</title><p>The fine, dense and uniform punctation of the elytra, and the similar shape and chaetotaxy of the male sternite VII and sternite VIII suggest that <italic><tp:taxon-name><tp:taxon-name-part taxon-name-part-type="genus">Domene</tp:taxon-name-part> <tp:taxon-name-part taxon-name-part-type="species">reitteri</tp:taxon-name-part></tp:taxon-name></italic> is most closely allied to <italic><tp:taxon-name><tp:taxon-name-part taxon-name-part-type="genus">Domene</tp:taxon-name-part> <tp:taxon-name-part taxon-name-part-type="species">chenae</tp:taxon-name-part></tp:taxon-name></italic>. It is distinguished from <italic><tp:taxon-name><tp:taxon-name-part taxon-name-part-type="genus">Domene</tp:taxon-name-part> <tp:taxon-name-part taxon-name-part-type="species">chenae</tp:taxon-name-part></tp:taxon-name></italic> by the finer punctation of the head and pronotum, the numerous distinctly modified, short and stout black setae on the male sternite VII, the stouter ventral process of the aedeagus and by the shape of the sclerotized structure in the female genital segments.</p></tp:treatment-sec><tp:treatment-sec sec-type="Distribution and natural history"><title>Distribution and natural history.</title><p>The distribution is confined to several localities in the Tianmu Shan range in the northwest of Zhejiang. The specimens were sifted from leaf litter in broad-leaved and primary mixed forests at altitudes of 300–1500 m.</p></tp:treatment-sec><tp:treatment-sec><!--Section generated to contain objects referenced in tp:taxon-treatment.--><fig id="F1" position="float" orientation="portrait"><label>Figure 1.</label><caption><p>Distributions of <italic><tp:taxon-name><tp:taxon-name-part taxon-name-part-type="genus">Domene</tp:taxon-name-part></tp:taxon-name></italic> species in China: <italic><tp:taxon-name><tp:taxon-name-part taxon-name-part-type="genus">Domene</tp:taxon-name-part> <tp:taxon-name-part taxon-name-part-type="species">chenpengi</tp:taxon-name-part></tp:taxon-name></italic> (filled squares; type locality: open square); <italic><tp:taxon-name><tp:taxon-name-part taxon-name-part-type="genus">Domene</tp:taxon-name-part> <tp:taxon-name-part taxon-name-part-type="species">firmicornis</tp:taxon-name-part></tp:taxon-name></italic> (filled and open diamonds); <italic><tp:taxon-name><tp:taxon-name-part taxon-name-part-type="genus">Domene</tp:taxon-name-part> <tp:taxon-name-part taxon-name-part-type="species">immarginata</tp:taxon-name-part></tp:taxon-name></italic> (filled stars); <italic><tp:taxon-name><tp:taxon-name-part taxon-name-part-type="genus">Domene</tp:taxon-name-part> <tp:taxon-name-part taxon-name-part-type="species">malaisei</tp:taxon-name-part></tp:taxon-name></italic> (open triangles); <italic><tp:taxon-name><tp:taxon-name-part taxon-name-part-type="genus">Domene</tp:taxon-name-part> <tp:taxon-name-part taxon-name-part-type="species">reitteri</tp:taxon-name-part></tp:taxon-name></italic> (filled diamond); <italic><tp:taxon-name><tp:taxon-name-part taxon-name-part-type="genus">Domene</tp:taxon-name-part> <tp:taxon-name-part taxon-name-part-type="species">chenae</tp:taxon-name-part></tp:taxon-name></italic> (open star); <italic><tp:taxon-name><tp:taxon-name-part taxon-name-part-type="genus">Domene</tp:taxon-name-part> <tp:taxon-name-part taxon-name-part-type="species">cultrata</tp:taxon-name-part></tp:taxon-name></italic> (filled triangles); <italic><tp:taxon-name><tp:taxon-name-part taxon-name-part-type="genus">Domene</tp:taxon-name-part> <tp:taxon-name-part taxon-name-part-type="species">cuspidata</tp:taxon-name-part></tp:taxon-name></italic> (open circles); <italic><tp:taxon-name><tp:taxon-name-part taxon-name-part-type="genus">Domene</tp:taxon-name-part> <tp:taxon-name-part taxon-name-part-type="species">reducta</tp:taxon-name-part></tp:taxon-name></italic> (filled circles).</p></caption><graphic xmlns:xlink="http://www.w3.org/1999/xlink" xlink:href="zookeys-456-109-g001.jpg" position="float" orientation="portrait" xlink:type="simple" id="oo_34455.jpg"/></fig></tp:treatment-sec><ref-list><ref id="B5"><mixed-citation xmlns:xlink="http://www.w3.org/1999/xlink" xlink:type="simple"><person-group><name name-style="western"><surname>Koch</surname><given-names>C</given-names></name></person-group> (<year>1939</year>) <article-title>über neue und wenig bekannte paläarktische <tp:taxon-name><tp:taxon-name-part taxon-name-part-type="subfamily">Paederinae</tp:taxon-name-part></tp:taxon-name> (Col. Staph.). III.</article-title><source>Entomologische Blätter</source><volume>35</volume>: <fpage>156</fpage>–<lpage>172</lpage>.</mixed-citation></ref></ref-list></tp:taxon-treatment>
