# Supplementary material for: On the Domene species of China, with descriptions of four new species (Coleoptera, Staphylinidae)
Source: Zookeys. 2014 Nov 21;(456):109–38. doi: 10.3897/zookeys.456.8413 (PMC4329402; doi:10.3897/zookeys.456.8413)
Supplement: XML Treatment for Domene (Macromene) chenae [file zookeys.456.8413-treatment7.xml]

<!DOCTYPE tp:taxon-treatment
  PUBLIC "-//TaxonX//DTD Taxonomic Treatment Publishing DTD v0 20100105//EN" "tax-treatment-NSO.dtd">
<tp:taxon-treatment xmlns:tp="http://www.plazi.org/taxpub"><tp:treatment-meta><kwd-group><label>Taxon classification</label><kwd><named-content content-type="kingdom">Animalia</named-content></kwd><kwd><named-content content-type="order">Coleoptera</named-content></kwd><kwd><named-content content-type="family">Staphylinidae</named-content></kwd></kwd-group><mixed-citation publication-type="journal"><person-group><name><surname>Feldmann</surname><given-names>Benedikt</given-names></name><name><surname>Peng</surname><given-names>Zhong</given-names></name><name><surname>Li</surname><given-names>Li-Zhen</given-names></name></person-group><article-title>On the <italic><tp:taxon-name><tp:taxon-name-part taxon-name-part-type="genus">Domene</tp:taxon-name-part></tp:taxon-name></italic> species of China, with descriptions of four new species (<tp:taxon-name><tp:taxon-name-part taxon-name-part-type="order">Coleoptera</tp:taxon-name-part></tp:taxon-name>, <tp:taxon-name><tp:taxon-name-part taxon-name-part-type="family">Staphylinidae</tp:taxon-name-part></tp:taxon-name>)</article-title><source>Zookeys</source><day>21</day><month>11</month><year>2014</year><volume>2014</volume><issue>456</issue><fpage>109</fpage><lpage>138</lpage><pub-id pub-id-type="doi">10.3897/zookeys.456.8413</pub-id></mixed-citation></tp:treatment-meta><tp:nomenclature><tp:taxon-name>
                        <tp:taxon-name-part taxon-name-part-type="genus">Domene</tp:taxon-name-part>
                        (<tp:taxon-name-part taxon-name-part-type="subgenus">Macromene</tp:taxon-name-part>)
                        <tp:taxon-name-part taxon-name-part-type="species">chenae</tp:taxon-name-part>
                        <object-id xmlns:xlink="http://www.w3.org/1999/xlink" content-type="zoobank" xlink:type="simple">http://zoobank.org/6F65882A-3C00-4988-A3C6-6FC9B0D57C9B</object-id>
                    </tp:taxon-name><tp:taxon-authority>Peng &amp; Li</tp:taxon-authority><tp:taxon-status xmlns:xlink="http://www.w3.org/1999/xlink" xlink:type="simple">sp. n.</tp:taxon-status><xref ref-type="fig" rid="F1">Figs 1</xref><xref ref-type="fig" rid="F7">, 7B</xref><xref ref-type="fig" rid="F10">, 10</xref></tp:nomenclature><tp:treatment-sec sec-type="Type material"><title>Type material</title><p>(2 ♂♂, 1 ♀). Holotype ♂: “China: Guangxi Prov., Lingui County, Huping N. R., Anjiangping, <named-content xmlns:xlink="http://www.w3.org/1999/xlink" content-type="dwc:verbatimCoordinates" xlink:type="simple">25°34'N, 109°57'E</named-content>, 13.VII.2011 1,200 m, Zhu, Chen &amp; Ma leg. / Holotypus ♂ <italic><tp:taxon-name><tp:taxon-name-part taxon-name-part-type="genus">Domene</tp:taxon-name-part> <tp:taxon-name-part taxon-name-part-type="species">chenae</tp:taxon-name-part></tp:taxon-name></italic> sp. n., det Peng &amp; Li. 2014” (SNUC). Paratypes: 1 ♂: same data as holotype (SNUC); 1 ♀: same data, but “He &amp; Tang leg.” (SNUC).</p></tp:treatment-sec><tp:treatment-sec sec-type="Etymology"><title>Etymology.</title><p>The species is named after Yan Chen, who collected some of the type specimens.</p></tp:treatment-sec><tp:treatment-sec sec-type="Description"><title>Description.</title><p>Measurements (in mm) and ratios: BL 7.95–8.17, FL 4.55–4.73, HL 1.20–1.24, HW 1.14–1.17, AnL 3.17–3.39, NW 0.43–0.46, PL 1.30–1.37, PW 1.07–1.09, EL 1.11–1.13, EW 1.22–1.24, TiL 1.58–1.66, TaL 0.94–1.02, AW 1.26–1.30, AL 1.12, HL/HW 1.05–1.06, HW/PW 1.06–1.07, HL/PL 0.91–0.92, NW/HW 0.38–0.39, PL/PW 1.21–1.26, EL/PL 0.82–0.85.</p><p>Habitus as in Fig. <xref ref-type="fig" rid="F7">7B</xref>. Body black with distinctly paler abdominal apex; legs with blackish brown profemora and dark brown protibiae, basal halves of metafemora light brown, distal halves gradually infuscate; antennae brown to light brown.</p><p>Head orbicular, widest across eyes; punctation (Fig. <xref ref-type="fig" rid="F10">10A</xref>) coarse, distinctly umbilicate, and very dense, interstices forming very narrow ridges. All antennomeres longer than broad; antennomeres IV–X of equal length; antennomeres I 1.6 times, II 0.9 times, III 1.1 times, XI 1.2 times as long as IV. Maxillary palpus very slender, preapical joint 2.8–2.9 times as long as broad.</p><fig id="F10" position="float" orientation="portrait"><label>Figure 10.</label><caption><p><italic><tp:taxon-name><tp:taxon-name-part taxon-name-part-type="genus">Domene</tp:taxon-name-part> <tp:taxon-name-part taxon-name-part-type="species">chenae</tp:taxon-name-part></tp:taxon-name></italic>. <bold>A</bold> median dorsal portion of head <bold>B</bold> median portion of pronotum <bold>C</bold> female tergite VIII <bold>D</bold> female sternite VIII <bold>E</bold> female tergites IX–X. <bold>F</bold> male sternite VII <bold>G</bold> male sternite VIII <bold>H</bold> aedeagus in ventral view <bold>I</bold> aedeagus in lateral view <bold>J</bold> aedeagus in dorsal view. Scales: <bold>A</bold>–<bold>B</bold> 0.2 mm; <bold>C</bold>–<bold>J</bold> 0.5 mm.</p></caption><graphic xmlns:xlink="http://www.w3.org/1999/xlink" xlink:href="zookeys-456-109-g010.jpg" position="float" orientation="portrait" xlink:type="simple" id="oo_34464.jpg"/></fig><p>Pronotum narrower than head, widest in the middle; lateral margins weakly convex in dorsal view; punctation (Fig. <xref ref-type="fig" rid="F10">10B</xref>) similar to that of head; midline with rudiment of a fine glossy line.</p><p>Elytra without distinct longitudinal ridges; suture elevated in posterior two thirds; punctation fine, dense and uniform; interstices without micropunctation. Hind wings probably present. Protarsomeres I–IV moderately dilated.</p><p>Abdomen with fine and dense punctation on tergites III–VIII; posterior margin of tergite VIII broadly and weakly convex (Fig. <xref ref-type="fig" rid="F10">10C</xref>); interstices with shallow microreticulation; posterior margin of tergite VII with palisade fringe.</p><p>Male. Sternites III–VI unmodified; sternite VII (Fig. <xref ref-type="fig" rid="F10">10F</xref>) distinctly transverse, with median impression of triangular shape posteriorly, this impression with moderately modified dark setae, posterior margin broadly concave in the middle; sternite VIII (Fig. <xref ref-type="fig" rid="F10">10G</xref>) transverse, with shallow median impression posteriorly, this impression with distinctly modified stout and black setae, posterior excision small and U-shaped; aedeagus as in Figs <xref ref-type="fig" rid="F10">10H–J</xref>, ventral process more slender and curved, apically acute; dorsal fig with distinctly sclerotized apical portion, basal portion short.</p><p>Female. Posterior margin of sternite VIII (Fig. <xref ref-type="fig" rid="F10">10D</xref>) broadly convex; genital segments with weakly asymmetric, large and sclerotized structure (Fig. <xref ref-type="fig" rid="F10">10E</xref>).</p></tp:treatment-sec><tp:treatment-sec sec-type="Comparative notes"><title>Comparative notes.</title><p>The fine, dense and uniform punctation of the elytra, and the similar shape and chaetotaxy of the male sternite VII and sternite VIII suggest that <italic><tp:taxon-name><tp:taxon-name-part taxon-name-part-type="genus">Domene</tp:taxon-name-part> <tp:taxon-name-part taxon-name-part-type="species">chenae</tp:taxon-name-part></tp:taxon-name></italic> is allied to <italic><tp:taxon-name><tp:taxon-name-part taxon-name-part-type="genus">Domene</tp:taxon-name-part> <tp:taxon-name-part taxon-name-part-type="species">reitteri</tp:taxon-name-part></tp:taxon-name></italic>. The species is distinguished from <italic><tp:taxon-name><tp:taxon-name-part taxon-name-part-type="genus">Domene</tp:taxon-name-part> <tp:taxon-name-part taxon-name-part-type="species">reitteri</tp:taxon-name-part></tp:taxon-name></italic> by the coarser punctation of the head and pronotum, the somewhat shorter elytra, the moderately modified dark setae of the male sternite VII, the differently shaped ventral process of the aedeagus and the more distinctly sclerotized structure in the female genital segments.</p></tp:treatment-sec><tp:treatment-sec sec-type="Distribution and natural history"><title>Distribution and natural history.</title><p>The type locality is situated in Anjiangping to the northwest of Guilin, northern Guangxi (Fig. <xref ref-type="fig" rid="F1">1</xref>). The specimens were sifted from leaf litter and grass in broad-leaved forests at an altitude of 1200 m.</p></tp:treatment-sec><tp:treatment-sec><!--Section generated to contain objects referenced in tp:taxon-treatment.--><fig id="F1" position="float" orientation="portrait"><label>Figure 1.</label><caption><p>Distributions of <italic><tp:taxon-name><tp:taxon-name-part taxon-name-part-type="genus">Domene</tp:taxon-name-part></tp:taxon-name></italic> species in China: <italic><tp:taxon-name><tp:taxon-name-part taxon-name-part-type="genus">Domene</tp:taxon-name-part> <tp:taxon-name-part taxon-name-part-type="species">chenpengi</tp:taxon-name-part></tp:taxon-name></italic> (filled squares; type locality: open square); <italic><tp:taxon-name><tp:taxon-name-part taxon-name-part-type="genus">Domene</tp:taxon-name-part> <tp:taxon-name-part taxon-name-part-type="species">firmicornis</tp:taxon-name-part></tp:taxon-name></italic> (filled and open diamonds); <italic><tp:taxon-name><tp:taxon-name-part taxon-name-part-type="genus">Domene</tp:taxon-name-part> <tp:taxon-name-part taxon-name-part-type="species">immarginata</tp:taxon-name-part></tp:taxon-name></italic> (filled stars); <italic><tp:taxon-name><tp:taxon-name-part taxon-name-part-type="genus">Domene</tp:taxon-name-part> <tp:taxon-name-part taxon-name-part-type="species">malaisei</tp:taxon-name-part></tp:taxon-name></italic> (open triangles); <italic><tp:taxon-name><tp:taxon-name-part taxon-name-part-type="genus">Domene</tp:taxon-name-part> <tp:taxon-name-part taxon-name-part-type="species">reitteri</tp:taxon-name-part></tp:taxon-name></italic> (filled diamond); <italic><tp:taxon-name><tp:taxon-name-part taxon-name-part-type="genus">Domene</tp:taxon-name-part> <tp:taxon-name-part taxon-name-part-type="species">chenae</tp:taxon-name-part></tp:taxon-name></italic> (open star); <italic><tp:taxon-name><tp:taxon-name-part taxon-name-part-type="genus">Domene</tp:taxon-name-part> <tp:taxon-name-part taxon-name-part-type="species">cultrata</tp:taxon-name-part></tp:taxon-name></italic> (filled triangles); <italic><tp:taxon-name><tp:taxon-name-part taxon-name-part-type="genus">Domene</tp:taxon-name-part> <tp:taxon-name-part taxon-name-part-type="species">cuspidata</tp:taxon-name-part></tp:taxon-name></italic> (open circles); <italic><tp:taxon-name><tp:taxon-name-part taxon-name-part-type="genus">Domene</tp:taxon-name-part> <tp:taxon-name-part taxon-name-part-type="species">reducta</tp:taxon-name-part></tp:taxon-name></italic> (filled circles).</p></caption><graphic xmlns:xlink="http://www.w3.org/1999/xlink" xlink:href="zookeys-456-109-g001.jpg" position="float" orientation="portrait" xlink:type="simple" id="oo_34455.jpg"/></fig><fig id="F7" position="float" orientation="portrait"><label>Figure 7.</label><caption><p>Habitus of <italic><tp:taxon-name><tp:taxon-name-part taxon-name-part-type="genus">Domene</tp:taxon-name-part></tp:taxon-name></italic> spp., <bold>A</bold> <italic><tp:taxon-name><tp:taxon-name-part taxon-name-part-type="genus">Domene</tp:taxon-name-part> <tp:taxon-name-part taxon-name-part-type="species">reitteri</tp:taxon-name-part></tp:taxon-name></italic> <bold>B</bold> <italic><tp:taxon-name><tp:taxon-name-part taxon-name-part-type="genus">Domene</tp:taxon-name-part> <tp:taxon-name-part taxon-name-part-type="species">chenae</tp:taxon-name-part></tp:taxon-name></italic>. Scales: 1.0 mm.</p></caption><graphic xmlns:xlink="http://www.w3.org/1999/xlink" xlink:href="zookeys-456-109-g007.jpg" position="float" orientation="portrait" xlink:type="simple" id="oo_34461.jpg"/></fig></tp:treatment-sec></tp:taxon-treatment>
