# Supplementary material for: On the Domene species of China, with descriptions of four new species (Coleoptera, Staphylinidae)
Source: Zookeys. 2014 Nov 21;(456):109–38. doi: 10.3897/zookeys.456.8413 (PMC4329402; doi:10.3897/zookeys.456.8413)
Supplement: XML Treatment for Domene (Macromene) cultrata [file zookeys.456.8413-treatment8.xml]

<!DOCTYPE tp:taxon-treatment
  PUBLIC "-//TaxonX//DTD Taxonomic Treatment Publishing DTD v0 20100105//EN" "tax-treatment-NSO.dtd">
<tp:taxon-treatment xmlns:tp="http://www.plazi.org/taxpub"><tp:treatment-meta><kwd-group><label>Taxon classification</label><kwd><named-content content-type="kingdom">Animalia</named-content></kwd><kwd><named-content content-type="order">Coleoptera</named-content></kwd><kwd><named-content content-type="family">Staphylinidae</named-content></kwd></kwd-group><mixed-citation publication-type="journal"><person-group><name><surname>Feldmann</surname><given-names>Benedikt</given-names></name><name><surname>Peng</surname><given-names>Zhong</given-names></name><name><surname>Li</surname><given-names>Li-Zhen</given-names></name></person-group><article-title>On the <italic><tp:taxon-name><tp:taxon-name-part taxon-name-part-type="genus">Domene</tp:taxon-name-part></tp:taxon-name></italic> species of China, with descriptions of four new species (<tp:taxon-name><tp:taxon-name-part taxon-name-part-type="order">Coleoptera</tp:taxon-name-part></tp:taxon-name>, <tp:taxon-name><tp:taxon-name-part taxon-name-part-type="family">Staphylinidae</tp:taxon-name-part></tp:taxon-name>)</article-title><source>Zookeys</source><day>21</day><month>11</month><year>2014</year><volume>2014</volume><issue>456</issue><fpage>109</fpage><lpage>138</lpage><pub-id pub-id-type="doi">10.3897/zookeys.456.8413</pub-id></mixed-citation></tp:treatment-meta><tp:nomenclature><tp:taxon-name>
                        <tp:taxon-name-part taxon-name-part-type="genus">Domene</tp:taxon-name-part>
                        (<tp:taxon-name-part taxon-name-part-type="subgenus">Macromene</tp:taxon-name-part>)
                        <tp:taxon-name-part taxon-name-part-type="species">cultrata</tp:taxon-name-part>
                        <object-id xmlns:xlink="http://www.w3.org/1999/xlink" content-type="zoobank" xlink:type="simple">http://zoobank.org/4792CF08-CAC7-44BF-9293-060F1E1DBA61</object-id>
                    </tp:taxon-name><tp:taxon-authority>Feldmann &amp; Peng</tp:taxon-authority><tp:taxon-status xmlns:xlink="http://www.w3.org/1999/xlink" xlink:type="simple">sp. n.</tp:taxon-status><xref ref-type="fig" rid="F1">Figs 1</xref><xref ref-type="fig" rid="F11">, 11A</xref><xref ref-type="fig" rid="F12">, 12</xref><!--PageBreak--><!--PageBreak--></tp:nomenclature><tp:treatment-sec sec-type="Type material"><title>Type material</title><p>(10 ♂♂, 12 ♀♀). Holotype: ♂, “China (Shaanxi) Qin Ling Shan, <named-content xmlns:xlink="http://www.w3.org/1999/xlink" content-type="dwc:verbatimCoordinates" xlink:type="simple">110.06 E, 34.27 N</named-content>, Hua Shan, 118 km E Xian, N valley, 1200–1400 m, leafy wd.sifted, 18./20.VIII.1995, Wrase / Sammlung M. Schülke Berlin / Holotypus ♂ <!--PageBreak--><italic><tp:taxon-name><tp:taxon-name-part taxon-name-part-type="genus">Domene</tp:taxon-name-part> <tp:taxon-name-part taxon-name-part-type="species">cultrata</tp:taxon-name-part></tp:taxon-name></italic> sp. n., det. B. Feldmann &amp; Z. Peng 2014 ” (cSch). Paratypes: 2 ♂♂, 3 ♀♀ (4 specimens are teneral): same label data as holotype (cSch, cRou, cFel);; 1 ♂: “China [28] S-Shaanxi, 34 km S Hanzhong, <named-content xmlns:xlink="http://www.w3.org/1999/xlink" content-type="dwc:verbatimCoordinates" xlink:type="simple">32°44'22"N, 106°51'55"E</named-content>, 1460 m, 14.VIII.2012, V. Assing” (cAss); 1 ♂: “China [27a] S-Shaanxi, Micang Shan, 42 km S Hanzhong, <named-content xmlns:xlink="http://www.w3.org/1999/xlink" content-type="dwc:verbatimCoordinates" xlink:type="simple">32°40'52"N, 106°49'16"E</named-content>, 1090 m, 14.VIII.2012, V. Assing” (cFel); 2 ♀♀: “China (S. Shaanxi), Micang Shan, 42 km S Hanzhong, <named-content xmlns:xlink="http://www.w3.org/1999/xlink" content-type="dwc:verbatimCoordinates" xlink:type="simple">32°40'43"N, 106°48'33"E</named-content>, 1090 m, (stream valley, shady S. slope, sec. mixed for., raked from roots of perennials, soil, under stones) 17.VIII.2012, D.W. Wrase (32)” (cSch, cFel); 1 ♂, 1 ♀: “China: Shaanxi, Qin Ling Shan, 110.06 E, 34.27 N, Hua Shan Mt. N Valley, 1200–1400 m, 118 km E Xian, sifted, 18./20.VIII.1995, leg. M. Schülke” (cSch); 1 ♀: “China: border Shaanxi–Sichuan [today Chongqing], Daba Shan pass, 20 km SSE Zhenping, 1700–1800 m, <named-content xmlns:xlink="http://www.w3.org/1999/xlink" content-type="dwc:verbatimCoordinates" xlink:type="simple">31°44'N, 109°35'E</named-content>, 9.VII.2001, A. Smetana [C96b]” (cSme); 1 ♂, 1 ♀: “China: Shaanxi Prov., Zhouzhi County, Houzhenzi, Qinling, West Sangongli Gou, <named-content xmlns:xlink="http://www.w3.org/1999/xlink" content-type="dwc:verbatimCoordinates" xlink:type="simple">N33.50.613 E107.48.524</named-content> / 17–19.V.2008 alt. 1,336 m, Hao Huang &amp; Xu Wang leg.” (SNUC); 1 ♂, 2 ♀♀: “China [17] S-Gansu, S Longnan, Min Shan, macchia, <named-content xmlns:xlink="http://www.w3.org/1999/xlink" content-type="dwc:verbatimCoordinates" xlink:type="simple">33°05'24"N, 104°45'13"E</named-content>, 1500 m, 6.VIII.2012, V. Assing”(cAss); 2 ♂♂, 2 ♀♀: “China (W-Hubei) Daba Shan, creek vall. 8 km NW Muyuping, <named-content xmlns:xlink="http://www.w3.org/1999/xlink" content-type="dwc:verbatimCoordinates" xlink:type="simple">31°29'N, 110°22'E</named-content>, 1540 m, (edge of small creek), 18.VII.2001, Wrase (16)” (cSch, cFel).</p></tp:treatment-sec><tp:treatment-sec sec-type="Etymology"><title>Etymology.</title><p>The specific epithet is an adjective derived from the Latin noun culter (knife) and alludes to the shape of the ventral process of the aedeagus.</p></tp:treatment-sec><tp:treatment-sec sec-type="Description"><title>Description.</title><p>Measurements (in mm) and ratios: BL 8.90–10.2, FL 5.38–5.50, HL 1.31–1.50, HW 1.22–1.39, AnL 3.22–3.62, NW 0.46–0.50, PL 1.48–1.62, PW 1.17–1.40, EL 1.46–1.63, EW 1.50–1.78, TiL 1.65–1.92, TaL 1.18–1.42, AW 1.37–1.53, AL 1.33–1.48, HL/HW 1.04–1.14, HW/PW 0.99–1.07, HL/PL 0.88–0.96, NW/HW 0.36–0.38, PL/PW 1.19–1.26, EL/PL 0.99–1.01.</p><p>Habitus as in Fig. <xref ref-type="fig" rid="F11">11A</xref>. Body dark brown; legs brownish yellow, with brown profemora and protibiae; antennae brown to light brown.</p><fig id="F11" position="float" orientation="portrait"><label>Figure 11.</label><caption><p>Habitus of <italic><tp:taxon-name><tp:taxon-name-part taxon-name-part-type="genus">Domene</tp:taxon-name-part></tp:taxon-name></italic> spp., <bold>A</bold> <italic><tp:taxon-name><tp:taxon-name-part taxon-name-part-type="genus">Domene</tp:taxon-name-part> <tp:taxon-name-part taxon-name-part-type="species">cultrata</tp:taxon-name-part></tp:taxon-name></italic> <bold>B</bold> <italic><tp:taxon-name><tp:taxon-name-part taxon-name-part-type="genus">Domene</tp:taxon-name-part> <tp:taxon-name-part taxon-name-part-type="species">cuspidata</tp:taxon-name-part></tp:taxon-name></italic> <bold>C</bold> <italic><tp:taxon-name><tp:taxon-name-part taxon-name-part-type="genus">Domene</tp:taxon-name-part> <tp:taxon-name-part taxon-name-part-type="species">reducta</tp:taxon-name-part></tp:taxon-name></italic>. Scales: 1.0 mm.</p></caption><graphic xmlns:xlink="http://www.w3.org/1999/xlink" xlink:href="zookeys-456-109-g011.jpg" position="float" orientation="portrait" xlink:type="simple" id="oo_34465.jpg"/></fig><!--PageBreak--><p>Head orbicular, widest behind eyes; punctation (Fig. <xref ref-type="fig" rid="F12">12A</xref>) coarse, umbilicate and dense, interstices forming very narrow ridges. All antennomeres longer than broad; antennomeres IV–X of equal length; antennomeres I 1.6 times, II 0.9 times, III 1.3 times, XI 1.4 times as long as IV. Maxillary palpus very slender, preapical joint 2.8–3.0 times as long as broad.</p><fig id="F12" position="float" orientation="portrait"><label>Figure 12.</label><caption><p><italic><tp:taxon-name><tp:taxon-name-part taxon-name-part-type="genus">Domene</tp:taxon-name-part> <tp:taxon-name-part taxon-name-part-type="species">cultrata</tp:taxon-name-part></tp:taxon-name></italic>. <bold>A</bold> median dorsal portion of head <bold>B</bold> median portion of pronotum <bold>C</bold> female tergite VIII <bold>D</bold> female sternite VIII <bold>E</bold> female tergites IX–X. <bold>F</bold> male sternite VII <bold>G</bold> male sternite VIII <bold>H</bold> aedeagus in ventral view <bold>I</bold> aedeagus in lateral view <bold>J</bold> aedeagus in dorsal view. Scales: <bold>A</bold>–<bold>B</bold> 0.2 mm; <bold>C</bold>–<bold>J</bold> 0.5 mm.</p></caption><graphic xmlns:xlink="http://www.w3.org/1999/xlink" xlink:href="zookeys-456-109-g012.jpg" position="float" orientation="portrait" xlink:type="simple" id="oo_34466.jpg"/></fig><p>Pronotum about as wide as head, widest in the middle; lateral margins convex in dorsal view; punctation (Fig. <xref ref-type="fig" rid="F12">12B</xref>) similar to that of head; midline with rudiment of a fine glossy line.</p><p>Elytra without distinct longitudinal ridges; suture elevated in posterior two thirds; macropunctation coarse, irregular, partly confluent, and partly somewhat seriate; in<!--PageBreak-->terstices rugose, rendering elytra matt, with irregular and mostly barely visible micropunctation (visible in posterior part of elytra). Hind wings fully developed. Protarsomeres I–IV distinctly dilated.</p><p>Abdomen with fine and dense punctation on tergites III–VIII; posterior margin of tergite VIII broadly convex (Fig. <xref ref-type="fig" rid="F12">12C</xref>); interstices with distinct microreticulation; posterior margin of tergite VII with palisade fringe.</p><p>Male. Sternites III–VI unmodified; sternite VII (Fig. <xref ref-type="fig" rid="F12">12F</xref>) distinctly transverse, with shallow median impression posteriorly, this impression with sparse, strongly modified, short and stout black setae, posterior margin broadly concave; sternite VIII (Fig. <xref ref-type="fig" rid="F12">12G</xref>) with shallow median impression, this impression with distinctly modified stout black setae, posterior excision moderately deep and V-shaped, on either side of the posterior excision with dense cluster of dark setae; aedeagus as in Figs <xref ref-type="fig" rid="F12">12H–J</xref>, ventral process nearly straight and apically acute; dorsal fig with long, large and distinctly sclerotized apical portion, basal portion short and lamellate; internal sac with small sclerotized spines and with distinct membranous structures.</p><p>Female. Sternite VIII (Fig. <xref ref-type="fig" rid="F12">12D</xref>) distinctly oblong, posterior margin strongly convex; genital segments with asymmetric, slender and moderately sclerotized structure (Fig. <xref ref-type="fig" rid="F12">12E</xref>).</p></tp:treatment-sec><tp:treatment-sec sec-type="Intraspecific variation"><title>Intraspecific variation.</title><p><italic><tp:taxon-name><tp:taxon-name-part taxon-name-part-type="genus">Domene</tp:taxon-name-part> <tp:taxon-name-part taxon-name-part-type="species">cultrata</tp:taxon-name-part></tp:taxon-name></italic> is subject to rather pronounced intraspecific variation of size, body proportions and coloration of the legs.</p></tp:treatment-sec><tp:treatment-sec sec-type="Comparative notes"><title>Comparative notes.</title><p>Based on the similar chaetotaxy and shape of the male sternite VIII, and the shape of the ventral process of the aedeagus, <italic><tp:taxon-name><tp:taxon-name-part taxon-name-part-type="genus">Domene</tp:taxon-name-part> <tp:taxon-name-part taxon-name-part-type="species">cultrata</tp:taxon-name-part></tp:taxon-name></italic> belongs to the <italic><tp:taxon-name><tp:taxon-name-part taxon-name-part-type="genus">Domene</tp:taxon-name-part> <tp:taxon-name-part taxon-name-part-type="species">malaisei</tp:taxon-name-part></tp:taxon-name></italic> species group and is allied to <italic><tp:taxon-name><tp:taxon-name-part taxon-name-part-type="genus">Domene</tp:taxon-name-part> <tp:taxon-name-part taxon-name-part-type="species">cuspidata</tp:taxon-name-part></tp:taxon-name></italic>. It can be distinguished from other species of the group by the distinctly coarser macropunctation of the elytra, the differently shaped ventral process of the aedeagus, and the slender sclerotized structure in the female genital segments, from <italic><tp:taxon-name><tp:taxon-name-part taxon-name-part-type="genus">Domene</tp:taxon-name-part> <tp:taxon-name-part taxon-name-part-type="species">malaisei</tp:taxon-name-part></tp:taxon-name></italic> and <italic><tp:taxon-name><tp:taxon-name-part taxon-name-part-type="genus">Domene</tp:taxon-name-part> <tp:taxon-name-part taxon-name-part-type="species">reducta</tp:taxon-name-part></tp:taxon-name></italic> also by the shallower impression and the less deep posterior excision of the male sternite VIII.</p></tp:treatment-sec><tp:treatment-sec sec-type="Distribution and natural history"><title>Distribution and natural history.</title><p>This species has been recorded from the Qinling Shan and Daba Shan, as well as from adjacent mountain ranges (Fig. <xref ref-type="fig" rid="F1">1</xref>). The specimens were sifted from leaf litter in forests or raked from roots of perennials and soil, or found under stones at altitudes of 1090–1800 m. Four specimens found in August are teneral.</p></tp:treatment-sec><tp:treatment-sec><!--Section generated to contain objects referenced in tp:taxon-treatment.--><fig id="F1" position="float" orientation="portrait"><label>Figure 1.</label><caption><p>Distributions of <italic><tp:taxon-name><tp:taxon-name-part taxon-name-part-type="genus">Domene</tp:taxon-name-part></tp:taxon-name></italic> species in China: <italic><tp:taxon-name><tp:taxon-name-part taxon-name-part-type="genus">Domene</tp:taxon-name-part> <tp:taxon-name-part taxon-name-part-type="species">chenpengi</tp:taxon-name-part></tp:taxon-name></italic> (filled squares; type locality: open square); <italic><tp:taxon-name><tp:taxon-name-part taxon-name-part-type="genus">Domene</tp:taxon-name-part> <tp:taxon-name-part taxon-name-part-type="species">firmicornis</tp:taxon-name-part></tp:taxon-name></italic> (filled and open diamonds); <italic><tp:taxon-name><tp:taxon-name-part taxon-name-part-type="genus">Domene</tp:taxon-name-part> <tp:taxon-name-part taxon-name-part-type="species">immarginata</tp:taxon-name-part></tp:taxon-name></italic> (filled stars); <italic><tp:taxon-name><tp:taxon-name-part taxon-name-part-type="genus">Domene</tp:taxon-name-part> <tp:taxon-name-part taxon-name-part-type="species">malaisei</tp:taxon-name-part></tp:taxon-name></italic> (open triangles); <italic><tp:taxon-name><tp:taxon-name-part taxon-name-part-type="genus">Domene</tp:taxon-name-part> <tp:taxon-name-part taxon-name-part-type="species">reitteri</tp:taxon-name-part></tp:taxon-name></italic> (filled diamond); <italic><tp:taxon-name><tp:taxon-name-part taxon-name-part-type="genus">Domene</tp:taxon-name-part> <tp:taxon-name-part taxon-name-part-type="species">chenae</tp:taxon-name-part></tp:taxon-name></italic> (open star); <italic><tp:taxon-name><tp:taxon-name-part taxon-name-part-type="genus">Domene</tp:taxon-name-part> <tp:taxon-name-part taxon-name-part-type="species">cultrata</tp:taxon-name-part></tp:taxon-name></italic> (filled triangles); <italic><tp:taxon-name><tp:taxon-name-part taxon-name-part-type="genus">Domene</tp:taxon-name-part> <tp:taxon-name-part taxon-name-part-type="species">cuspidata</tp:taxon-name-part></tp:taxon-name></italic> (open circles); <italic><tp:taxon-name><tp:taxon-name-part taxon-name-part-type="genus">Domene</tp:taxon-name-part> <tp:taxon-name-part taxon-name-part-type="species">reducta</tp:taxon-name-part></tp:taxon-name></italic> (filled circles).</p></caption><graphic xmlns:xlink="http://www.w3.org/1999/xlink" xlink:href="zookeys-456-109-g001.jpg" position="float" orientation="portrait" xlink:type="simple" id="oo_34455.jpg"/></fig></tp:treatment-sec></tp:taxon-treatment>
