# Supplementary material for: On the Domene species of China, with descriptions of four new species (Coleoptera, Staphylinidae)
Source: Zookeys. 2014 Nov 21;(456):109–38. doi: 10.3897/zookeys.456.8413 (PMC4329402; doi:10.3897/zookeys.456.8413)
Supplement: XML Treatment for Domene (Macromene) cuspidata [file zookeys.456.8413-treatment9.xml]

<!DOCTYPE tp:taxon-treatment
  PUBLIC "-//TaxonX//DTD Taxonomic Treatment Publishing DTD v0 20100105//EN" "tax-treatment-NSO.dtd">
<tp:taxon-treatment xmlns:tp="http://www.plazi.org/taxpub"><tp:treatment-meta><kwd-group><label>Taxon classification</label><kwd><named-content content-type="kingdom">Animalia</named-content></kwd><kwd><named-content content-type="order">Coleoptera</named-content></kwd><kwd><named-content content-type="family">Staphylinidae</named-content></kwd></kwd-group><mixed-citation publication-type="journal"><person-group><name><surname>Feldmann</surname><given-names>Benedikt</given-names></name><name><surname>Peng</surname><given-names>Zhong</given-names></name><name><surname>Li</surname><given-names>Li-Zhen</given-names></name></person-group><article-title>On the <italic><tp:taxon-name><tp:taxon-name-part taxon-name-part-type="genus">Domene</tp:taxon-name-part></tp:taxon-name></italic> species of China, with descriptions of four new species (<tp:taxon-name><tp:taxon-name-part taxon-name-part-type="order">Coleoptera</tp:taxon-name-part></tp:taxon-name>, <tp:taxon-name><tp:taxon-name-part taxon-name-part-type="family">Staphylinidae</tp:taxon-name-part></tp:taxon-name>)</article-title><source>Zookeys</source><day>21</day><month>11</month><year>2014</year><volume>2014</volume><issue>456</issue><fpage>109</fpage><lpage>138</lpage><pub-id pub-id-type="doi">10.3897/zookeys.456.8413</pub-id></mixed-citation></tp:treatment-meta><tp:nomenclature><tp:taxon-name>
                        <tp:taxon-name-part taxon-name-part-type="genus">Domene</tp:taxon-name-part>
                        (<tp:taxon-name-part taxon-name-part-type="subgenus">Macromene</tp:taxon-name-part>)
                        <tp:taxon-name-part taxon-name-part-type="species">cuspidata</tp:taxon-name-part>
                        <object-id xmlns:xlink="http://www.w3.org/1999/xlink" content-type="zoobank" xlink:type="simple">http://zoobank.org/6E9BB0EB-775C-4C0B-BDB4-8F2B43FDEF26</object-id>
                    </tp:taxon-name><tp:taxon-authority>Feldmann &amp; Peng</tp:taxon-authority><tp:taxon-status xmlns:xlink="http://www.w3.org/1999/xlink" xlink:type="simple">sp. n.</tp:taxon-status><xref ref-type="fig" rid="F1">Figs 1</xref><xref ref-type="fig" rid="F11">, 11B</xref><xref ref-type="fig" rid="F13">, 13</xref></tp:nomenclature><tp:treatment-sec sec-type="Type material"><title>Type material</title><p>(10 ♂♂, 24 ♀♀). Holotype: ♂: “China: Shaanxi Prov., Hanzhong City, Nanzheng County, Yuanba Town, Liping National Forest Park / <named-content xmlns:xlink="http://www.w3.org/1999/xlink" content-type="dwc:verbatimCoordinates" xlink:type="simple">32°50'N, 106°36'E</named-content>, 15.VII.2012 1,400–1,600 m, Chen, Li, Ma, &amp; Zhao leg. / Holotypus ♂ <italic><tp:taxon-name><tp:taxon-name-part taxon-name-part-type="genus">Domene</tp:taxon-name-part> <tp:taxon-name-part taxon-name-part-type="species">cuspidata</tp:taxon-name-part></tp:taxon-name></italic> sp. n., det. B. Feldmann &amp; Z. Peng 2014” (SNUC). Paratypes: 2 ♂♂, 11 ♀♀: same data as holotype (SNUC, cAss); 1 ♀: same data, but “16.VII.2012, Yu-Hong Pan leg.” (SNUC); 1 ♀: same data, but “16.VII.2012, Li-Zhen Li leg.” (SNUC); 3 ♀♀: same data, but “16.VII.2012” (SNUC); 1 ♀: “China, Shaanxi, Qinling Shan above Houzhenzi, 115 km WSW Xi’an, 1450 m, <named-content xmlns:xlink="http://www.w3.org/1999/xlink" content-type="dwc:verbatimCoordinates" xlink:type="simple">33°50'N, 107°47'E</named-content>, 5.VII.2001, A. Smetana [C95b]” (cSme); 1 ♂: “China [3] S-Gansu, N Chengxian, W-Qinling Shan, <named-content xmlns:xlink="http://www.w3.org/1999/xlink" content-type="dwc:verbatimCoordinates" xlink:type="simple">34°08'24"N, 105°46'43"E</named-content>, 1750 m, 28.VII.2012, V. Assing” (cAss); 1 ♂: “China: S-Gansu [CH 12-03], W Qinling Shan, 43 km N Chengxian, <named-content xmlns:xlink="http://www.w3.org/1999/xlink" content-type="dwc:verbatimCoordinates" xlink:type="simple">34°08'24"N, 105°46'43"E</named-content>, 1750 m, moist valley with creek and ponds, meadow with Artemisia, 28.VII.2012, leg M. Schülke” (cSch); 1 ♀: “China: S-Gansu [CH 12-05], W Qinling Shan, 47 km N Chengxian, <named-content xmlns:xlink="http://www.w3.org/1999/xlink" content-type="dwc:verbatimCoordinates" xlink:type="simple">34°10'17"N, 105°42'56"E</named-content>, 1850 m, mixed secondary forest margin, litter sifted, 29.VII.2012, leg M. Schülke” (cSch); 1 ♂, 1 ♀: “China, S-Gansu [CH 12-05], W. Qinling Shan, 47 km N Chengxian, <named-content xmlns:xlink="http://www.w3.org/1999/xlink" content-type="dwc:verbatimCoordinates" xlink:type="simple">34°10'20"N, 105°42'19"E</named-content>, 1830 m, (creek valley, loam deposit on meadow with tall herbaceous vegetation,raked/dug, 29.VII.2012, D. W. Wrase” (cSch, cFel); 1 ♂, 3 ♀♀: “China: W-Sichuan, Ya’an Pref., Shimian Co., Daxue Shan, road betw. Anshunchang–Wanba, 12 km W Shimian, 1300 m, 9.VII.1999, leg. A. Pütz” (cPüt, cFel).</p></tp:treatment-sec><tp:treatment-sec sec-type="Etymology"><title>Etymology.</title><p>The specific epithet is an adjective derived from the Latin noun cuspis (cusp) and refers to the apically acute ventral process of the aedeagus.</p></tp:treatment-sec><tp:treatment-sec sec-type="Description"><title>Description.</title><p>Measurements (in mm) and ratios: BL 8.89–9.56, FL 5.12–5.34, HL 1.26–1.39, HW 1.20–1.30, AnL 3.17–3.61, NW 0.45–0.50, PL 1.48–1.57, PW 1.20–1.28, EL 1.42–1.50, EW 1.48–1.62, TiL 1.72–1.79, TaL 1.20–1.33, AW 1.35–1.49, AL 1.32–1.65, HL/HW 1.04–1.08, HW/PW 1.00–1.03, HL/PL 0.85–0.89, NW/HW 0.38–0.39, PL/PW 1.21–1.24, EL/PL 0.94–0.97.</p><p>External characters (Fig. <xref ref-type="fig" rid="F11">11B</xref>) as in <italic><tp:taxon-name><tp:taxon-name-part taxon-name-part-type="genus">Domene</tp:taxon-name-part> <tp:taxon-name-part taxon-name-part-type="species">cultrata</tp:taxon-name-part></tp:taxon-name></italic>, distinguished only by the distinctly less coarse macropunctation and less rugose interstices of the elytra rendering the elytra more shiny in <italic><tp:taxon-name><tp:taxon-name-part taxon-name-part-type="genus">Domene</tp:taxon-name-part> <tp:taxon-name-part taxon-name-part-type="species">cuspidata</tp:taxon-name-part></tp:taxon-name></italic>, and by the primary and secondary sexual characters:</p><p>Male. Sternites III–VI unmodified; sternite VII (Fig. <xref ref-type="fig" rid="F13">13F</xref>) distinctly transverse, with shallow postero-median impression, this impression with sparse strongly modified, short and stout black setae, posterior margin concave in the middle; sternite VIII (Fig. <xref ref-type="fig" rid="F13">13G</xref>) with extensive median impression, this impression with distinctly modified stout black setae, posterior excision less deep, V-shaped, on either side of the posterior excision with a dense cluster of dark setae; aedeagus as in Figs <xref ref-type="fig" rid="F13">13H–J</xref>, ventral process distinctly sclerotized, with slender and very acute apical portion; dorsal fig with long, large and distinctly sclerotized apical portion, basal portion short; internal sac with membranous structures.</p><fig id="F13" position="float" orientation="portrait"><label>Figure 13.</label><caption><p><italic><tp:taxon-name><tp:taxon-name-part taxon-name-part-type="genus">Domene</tp:taxon-name-part> <tp:taxon-name-part taxon-name-part-type="species">cuspidata</tp:taxon-name-part></tp:taxon-name></italic>. <bold>A</bold> median dorsal portion of head <bold>B</bold> median portion of pronotum <bold>C</bold> female tergite VIII <bold>D</bold> female sternite VIII <bold>E</bold> female tergites IX–X. <bold>F</bold> male sternite VII <bold>G</bold> male sternite VIII <bold>H</bold> aedeagus in ventral view <bold>I</bold> aedeagus in lateral view <bold>J</bold> aedeagus in dorsal view. Scales: <bold>A</bold>–<bold>B</bold> 0.2 mm; <bold>C</bold>–<bold>J</bold> 0.5 mm.</p></caption><graphic xmlns:xlink="http://www.w3.org/1999/xlink" xlink:href="zookeys-456-109-g013.jpg" position="float" orientation="portrait" xlink:type="simple" id="oo_34467.jpg"/></fig><p>Female. Sternite VIII (Fig. <xref ref-type="fig" rid="F13">13D</xref>) oblong, posterior margin broadly convex; genital segments with asymmetric, large and moderately sclerotized structure (Fig. <xref ref-type="fig" rid="F13">13E</xref>).</p></tp:treatment-sec><tp:treatment-sec sec-type="Comparative notes"><title>Comparative notes.</title><p>Based particularly on the similar chaetotaxy and shape of the male sternite VIII and the shape of the ventral process of the aedeagus, <italic><tp:taxon-name><tp:taxon-name-part taxon-name-part-type="genus">Domene</tp:taxon-name-part> <tp:taxon-name-part taxon-name-part-type="species">cuspidata</tp:taxon-name-part></tp:taxon-name></italic> belongs to the <italic><tp:taxon-name><tp:taxon-name-part taxon-name-part-type="genus">Domene</tp:taxon-name-part> <tp:taxon-name-part taxon-name-part-type="species">malaisei</tp:taxon-name-part></tp:taxon-name></italic> species group and is closely allied to <italic><tp:taxon-name><tp:taxon-name-part taxon-name-part-type="genus">Domene</tp:taxon-name-part> <tp:taxon-name-part taxon-name-part-type="species">cultrata</tp:taxon-name-part></tp:taxon-name></italic>. It is distinguished from other species of the group by the apically more acute ventral process of the aedeagus and by the large, moderately sclerotized structure in the female genital segments, from <italic><tp:taxon-name><tp:taxon-name-part taxon-name-part-type="genus">Domene</tp:taxon-name-part> <tp:taxon-name-part taxon-name-part-type="species">malaisei</tp:taxon-name-part></tp:taxon-name></italic> and <italic><tp:taxon-name><tp:taxon-name-part taxon-name-part-type="genus">Domene</tp:taxon-name-part> <tp:taxon-name-part taxon-name-part-type="species">reducta</tp:taxon-name-part></tp:taxon-name></italic> also by the shallower impression and less deep posterior excision of the male sternite VIII.</p></tp:treatment-sec><tp:treatment-sec sec-type="Distribution and natural history"><title>Distribution and natural history.</title><p>The species was recorded from the Qinling Shan and Dalou Shan (Fig. <xref ref-type="fig" rid="F1">1</xref>). The specimens were sifted from forest leaf litter and a loamy meadow with tall herbaceous vegetation at altitudes of 1300–1850 m. Six paratypes found in July are teneral.</p><!--PageBreak--></tp:treatment-sec><tp:treatment-sec><!--Section generated to contain objects referenced in tp:taxon-treatment.--><fig id="F1" position="float" orientation="portrait"><label>Figure 1.</label><caption><p>Distributions of <italic><tp:taxon-name><tp:taxon-name-part taxon-name-part-type="genus">Domene</tp:taxon-name-part></tp:taxon-name></italic> species in China: <italic><tp:taxon-name><tp:taxon-name-part taxon-name-part-type="genus">Domene</tp:taxon-name-part> <tp:taxon-name-part taxon-name-part-type="species">chenpengi</tp:taxon-name-part></tp:taxon-name></italic> (filled squares; type locality: open square); <italic><tp:taxon-name><tp:taxon-name-part taxon-name-part-type="genus">Domene</tp:taxon-name-part> <tp:taxon-name-part taxon-name-part-type="species">firmicornis</tp:taxon-name-part></tp:taxon-name></italic> (filled and open diamonds); <italic><tp:taxon-name><tp:taxon-name-part taxon-name-part-type="genus">Domene</tp:taxon-name-part> <tp:taxon-name-part taxon-name-part-type="species">immarginata</tp:taxon-name-part></tp:taxon-name></italic> (filled stars); <italic><tp:taxon-name><tp:taxon-name-part taxon-name-part-type="genus">Domene</tp:taxon-name-part> <tp:taxon-name-part taxon-name-part-type="species">malaisei</tp:taxon-name-part></tp:taxon-name></italic> (open triangles); <italic><tp:taxon-name><tp:taxon-name-part taxon-name-part-type="genus">Domene</tp:taxon-name-part> <tp:taxon-name-part taxon-name-part-type="species">reitteri</tp:taxon-name-part></tp:taxon-name></italic> (filled diamond); <italic><tp:taxon-name><tp:taxon-name-part taxon-name-part-type="genus">Domene</tp:taxon-name-part> <tp:taxon-name-part taxon-name-part-type="species">chenae</tp:taxon-name-part></tp:taxon-name></italic> (open star); <italic><tp:taxon-name><tp:taxon-name-part taxon-name-part-type="genus">Domene</tp:taxon-name-part> <tp:taxon-name-part taxon-name-part-type="species">cultrata</tp:taxon-name-part></tp:taxon-name></italic> (filled triangles); <italic><tp:taxon-name><tp:taxon-name-part taxon-name-part-type="genus">Domene</tp:taxon-name-part> <tp:taxon-name-part taxon-name-part-type="species">cuspidata</tp:taxon-name-part></tp:taxon-name></italic> (open circles); <italic><tp:taxon-name><tp:taxon-name-part taxon-name-part-type="genus">Domene</tp:taxon-name-part> <tp:taxon-name-part taxon-name-part-type="species">reducta</tp:taxon-name-part></tp:taxon-name></italic> (filled circles).</p></caption><graphic xmlns:xlink="http://www.w3.org/1999/xlink" xlink:href="zookeys-456-109-g001.jpg" position="float" orientation="portrait" xlink:type="simple" id="oo_34455.jpg"/></fig><fig id="F11" position="float" orientation="portrait"><label>Figure 11.</label><caption><p>Habitus of <italic><tp:taxon-name><tp:taxon-name-part taxon-name-part-type="genus">Domene</tp:taxon-name-part></tp:taxon-name></italic> spp., <bold>A</bold> <italic><tp:taxon-name><tp:taxon-name-part taxon-name-part-type="genus">Domene</tp:taxon-name-part> <tp:taxon-name-part taxon-name-part-type="species">cultrata</tp:taxon-name-part></tp:taxon-name></italic> <bold>B</bold> <italic><tp:taxon-name><tp:taxon-name-part taxon-name-part-type="genus">Domene</tp:taxon-name-part> <tp:taxon-name-part taxon-name-part-type="species">cuspidata</tp:taxon-name-part></tp:taxon-name></italic> <bold>C</bold> <italic><tp:taxon-name><tp:taxon-name-part taxon-name-part-type="genus">Domene</tp:taxon-name-part> <tp:taxon-name-part taxon-name-part-type="species">reducta</tp:taxon-name-part></tp:taxon-name></italic>. Scales: 1.0 mm.</p></caption><graphic xmlns:xlink="http://www.w3.org/1999/xlink" xlink:href="zookeys-456-109-g011.jpg" position="float" orientation="portrait" xlink:type="simple" id="oo_34465.jpg"/></fig></tp:treatment-sec></tp:taxon-treatment>
