# Supplementary material for: On the Domene species of China, with descriptions of four new species (Coleoptera, Staphylinidae)
Source: Zookeys. 2014 Nov 21;(456):109–38. doi: 10.3897/zookeys.456.8413 (PMC4329402; doi:10.3897/zookeys.456.8413)
Supplement: XML Treatment for Domene (Macromene) reducta [file zookeys.456.8413-treatment10.xml]

<!DOCTYPE tp:taxon-treatment
  PUBLIC "-//TaxonX//DTD Taxonomic Treatment Publishing DTD v0 20100105//EN" "tax-treatment-NSO.dtd">
<tp:taxon-treatment xmlns:tp="http://www.plazi.org/taxpub"><tp:treatment-meta><kwd-group><label>Taxon classification</label><kwd><named-content content-type="kingdom">Animalia</named-content></kwd><kwd><named-content content-type="order">Coleoptera</named-content></kwd><kwd><named-content content-type="family">Staphylinidae</named-content></kwd></kwd-group><mixed-citation publication-type="journal"><person-group><name><surname>Feldmann</surname><given-names>Benedikt</given-names></name><name><surname>Peng</surname><given-names>Zhong</given-names></name><name><surname>Li</surname><given-names>Li-Zhen</given-names></name></person-group><article-title>On the <italic><tp:taxon-name><tp:taxon-name-part taxon-name-part-type="genus">Domene</tp:taxon-name-part></tp:taxon-name></italic> species of China, with descriptions of four new species (<tp:taxon-name><tp:taxon-name-part taxon-name-part-type="order">Coleoptera</tp:taxon-name-part></tp:taxon-name>, <tp:taxon-name><tp:taxon-name-part taxon-name-part-type="family">Staphylinidae</tp:taxon-name-part></tp:taxon-name>)</article-title><source>Zookeys</source><day>21</day><month>11</month><year>2014</year><volume>2014</volume><issue>456</issue><fpage>109</fpage><lpage>138</lpage><pub-id pub-id-type="doi">10.3897/zookeys.456.8413</pub-id></mixed-citation></tp:treatment-meta><tp:nomenclature><tp:taxon-name>
                        <tp:taxon-name-part taxon-name-part-type="genus">Domene</tp:taxon-name-part>
                        (<tp:taxon-name-part taxon-name-part-type="subgenus">Macromene</tp:taxon-name-part>)
                        <tp:taxon-name-part taxon-name-part-type="species">reducta</tp:taxon-name-part>
                        <object-id xmlns:xlink="http://www.w3.org/1999/xlink" content-type="zoobank" xlink:type="simple">http://zoobank.org/17A30E81-7F93-4329-AF1B-32CE17E380E9</object-id>
                    </tp:taxon-name><tp:taxon-authority>Feldmann &amp; Peng</tp:taxon-authority><tp:taxon-status xmlns:xlink="http://www.w3.org/1999/xlink" xlink:type="simple">sp. n.</tp:taxon-status><xref ref-type="fig" rid="F1">Figs 1</xref><xref ref-type="fig" rid="F11">, 11C</xref><xref ref-type="fig" rid="F14">, 14</xref><!--PageBreak--><!--PageBreak--></tp:nomenclature><tp:treatment-sec sec-type="Type material"><title>Type material</title><p>(5 ♂♂, 9 ♀♀). Holotype ♂: “China: Sichuan Prov., Tianquan County, Labahe N. R., <named-content xmlns:xlink="http://www.w3.org/1999/xlink" content-type="dwc:verbatimCoordinates" xlink:type="simple">30°09'N, 102°27'E</named-content>, 29.VII.2006 1,900 m, Hu &amp; Tang leg. / Holotypus ♂ <italic><tp:taxon-name><tp:taxon-name-part taxon-name-part-type="genus">Domene</tp:taxon-name-part> <tp:taxon-name-part taxon-name-part-type="species">reducta</tp:taxon-name-part></tp:taxon-name></italic> sp. n., det. B. Feldmann &amp; Z. Peng 2014” (SNUC). Paratypes: 1 ♂, 5 ♀♀ [all teneral], same label data as holotype (SNUC); 2 ♂♂, 1♀ [1 ♂, 1 ♀ teneral]: same data, but “Liangluxiang, <named-content xmlns:xlink="http://www.w3.org/1999/xlink" content-type="dwc:verbatimCoordinates" xlink:type="simple">29°56'N, 102°23'E</named-content>, alt. 1,500–1,700 m / 10.VII.2012, Dai, Peng &amp; Yin leg.” (SNUC); 1 ♀ [teneral]: same data, but “Liangluxiang, <named-content xmlns:xlink="http://www.w3.org/1999/xlink" content-type="dwc:verbatimCoordinates" xlink:type="simple">29°56'N, 102°23'E</named-content>, alt. 1,900–2,000 m, 10.VII.2012, Dai, Peng &amp; Yin leg leg.” (SNUC); 1 ♂: “China, Sichuan: Quing-cheng-Shan [ca. <named-content xmlns:xlink="http://www.w3.org/1999/xlink" content-type="dwc:verbatimCoordinates" xlink:type="simple">30°53'N, 103°35'E</named-content>], 1400–1700 m, 22.VI.1996, D. Erber” (cFel); 1 ♀: “China, W.Sichuan, (Ya’an Pref. Tianquan Co.), Jiajin Shan, valley above Labahe, N.R.ST., 57 km W Ya’an, <named-content xmlns:xlink="http://www.w3.org/1999/xlink" content-type="dwc:verbatimCoordinates" xlink:type="simple">30°06'N, 102°25'E</named-content> (light forest), 1800 m, 12.VII.1999, D.W. Wrase” (cFel); 1 ♀: “China: W-Sichuan, Ya’an Prefecture, Tianquan Co., Jiajin Shan, Tal oberh. Labahe, N.R.St., 57 km W. Ya’an, <named-content xmlns:xlink="http://www.w3.org/1999/xlink" content-type="dwc:verbatimCoordinates" xlink:type="simple">30°06'N 102°25'E</named-content>, Streu, Rinde, Pilze, 1800 m, 12.VII.1999, leg. M. Schülke” (cSch).</p></tp:treatment-sec><tp:treatment-sec sec-type="Etymology"><title>Etymology.</title><p>The specific epithet (Latin, adjective: reduced) alludes to the minute sclerotized structure in the female genital segments.</p></tp:treatment-sec><tp:treatment-sec sec-type="Description"><title>Description.</title><p>Measurements (in mm) and ratios: BL 8.95–10.84, FL 5.37–5.48, HL 1.42–1.48, HW 1.35–1.41, AnL 3.36–3.56, NW 0.50–0.55, PL 1.57–1.66, PW 1.28–1.35, EL 1.41–1.48, EW 1.63–1.70, TiL 1.81–1.87, TaL 1.28–1.31, AW 1.51–1.57, AL 1.52–1.54, HL/HW 1.04–1.06, HW/PW 1.03–1.05, HL/PL 0.89–0.91, NW/HW 0.37–0.39, PL/PW 1.22–1.24, EL/PL 0.88–0.91.</p><p>Habitus as in Fig. <xref ref-type="fig" rid="F11">11C</xref>. Body dark brown; legs light brown with darker profemora and protibiae; antennae brown to light brown.</p><p>Head orbicular, widest behind eyes; punctation (Fig. <xref ref-type="fig" rid="F14">14A</xref>) moderately coarse, distinctly umbilicate, and very dense, interstices forming very narrow ridges. All antennomeres longer than wide; antennomeres IV–X of equal length; antennomeres I 1.7 times, II 1.1 times, III 1.4 times, XI 1.2 times as long as IV. Maxillary palpus slender, preapical joint 3.2–3.5 times as long as broad.</p><fig id="F14" position="float" orientation="portrait"><label>Figure 14.</label><caption><p><italic><tp:taxon-name><tp:taxon-name-part taxon-name-part-type="genus">Domene</tp:taxon-name-part> <tp:taxon-name-part taxon-name-part-type="species">reducta</tp:taxon-name-part></tp:taxon-name></italic>. <bold>A</bold> median dorsal portion of head <bold>B</bold> median portion of pronotum <bold>C</bold> female tergite VIII <bold>D</bold> female sternite VIII <bold>E</bold> female tergites IX–X. <bold>F</bold> male sternite VII <bold>G</bold> male sternite VIII <bold>H</bold> aedeagus in ventral view <bold>I</bold> aedeagus in lateral view <bold>J</bold> aedeagus in dorsal view. Scales: <bold>A</bold>–<bold>B</bold> 0.2 mm; <bold>C</bold>–<bold>J</bold> 0.5 mm.</p></caption><graphic xmlns:xlink="http://www.w3.org/1999/xlink" xlink:href="zookeys-456-109-g014.jpg" position="float" orientation="portrait" xlink:type="simple" id="oo_34468.jpg"/></fig><p>Pronotum slightly narrower than head, widest in the middle; lateral margins convex in dorsal view; punctation (Fig. <xref ref-type="fig" rid="F14">14B</xref>) somewhat coarser than that of head; midline with rudiment of a fine glossy line.</p><p>Elytra without distinct longitudinal ridges; suture elevated in posterior three-fourths; macropunctation moderately coarse, irregular, partly confluent, and partly somewhat seriate; interstices with irregular micropunctation. Hind wings fully developed. Protarsomeres I–IV distinctly dilated.</p><p>Abdomen with fine and dense punctation on tergites III–VIII; posterior margin of tergite VIII broadly and weakly convex (Fig. <xref ref-type="fig" rid="F14">14C</xref>); interstices with shallow microreticulation; posterior margin of tergite VII with palisade fringe.</p><!--PageBreak--><p>Male. Sternites III–VI unmodified; sternite VII (Fig. <xref ref-type="fig" rid="F14">14F</xref>) distinctly transverse, with median impression of triangular shape posteriorly, this impression with strongly modified, short and stout black setae, posterior margin weakly concave in the middle; sternite VIII (Fig. <xref ref-type="fig" rid="F14">14G</xref>) with shallow and extensive median impression, this impression with stout black setae, posterior excision moderately deep and V-shaped, on either side of the posterior excision with a dense cluster of dark setae; aedeagus as in Figs <xref ref-type="fig" rid="F14">14H–J</xref>, ventral process long, slender, evenly curved and apically acute; dorsal fig with long and distinctly sclerotized apical portion, basal portion long and lamellate.</p><!--PageBreak--><p>Female. Posterior margin of sternite VIII (Fig. <xref ref-type="fig" rid="F14">14D</xref>) broadly convex; genital segments with a small symmetric, weakly sclerotized structure (Fig. <xref ref-type="fig" rid="F14">14E</xref>).</p></tp:treatment-sec><tp:treatment-sec sec-type="Comparative notes"><title>Comparative notes.</title><p>Based particularly on the similar chaetotaxy and shape of the male sternite VIII, and the shape of the ventral process of the aedeagus, <italic><tp:taxon-name><tp:taxon-name-part taxon-name-part-type="genus">Domene</tp:taxon-name-part> <tp:taxon-name-part taxon-name-part-type="species">reducta</tp:taxon-name-part></tp:taxon-name></italic> belongs to the <italic><tp:taxon-name><tp:taxon-name-part taxon-name-part-type="genus">Domene</tp:taxon-name-part> <tp:taxon-name-part taxon-name-part-type="species">malaisei</tp:taxon-name-part></tp:taxon-name></italic> species group and is closely related to <italic><tp:taxon-name><tp:taxon-name-part taxon-name-part-type="genus">Domene</tp:taxon-name-part> <tp:taxon-name-part taxon-name-part-type="species">malaisei</tp:taxon-name-part></tp:taxon-name></italic>. <italic><tp:taxon-name><tp:taxon-name-part taxon-name-part-type="genus">Domene</tp:taxon-name-part> <tp:taxon-name-part taxon-name-part-type="species">reducta</tp:taxon-name-part></tp:taxon-name></italic> is distinguished from other species of the group by on average larger body size (especially from <italic><tp:taxon-name><tp:taxon-name-part taxon-name-part-type="genus">Domene</tp:taxon-name-part> <tp:taxon-name-part taxon-name-part-type="species">malaisei</tp:taxon-name-part></tp:taxon-name></italic>), the shape of the impression on the male sternite VIII, the long, slender, evenly curved ventral process of the aedeagus and by the symmetric, small and moderately sclerotized structure in the female genital segments.</p></tp:treatment-sec><tp:treatment-sec sec-type="Distribution and natural history"><title>Distribution and natural history.</title><p>The species is known from the Qingcheng Shan and Hengduan Shan, central Sichuan (Fig. <xref ref-type="fig" rid="F1">1</xref>). The specimens were sifted from leaf litter and soil in evergreen broad-leaved forests at altitudes of 1400–1900 m. Nine paratypes found in July are teneral.</p></tp:treatment-sec><tp:treatment-sec><!--Section generated to contain objects referenced in tp:taxon-treatment.--><fig id="F1" position="float" orientation="portrait"><label>Figure 1.</label><caption><p>Distributions of <italic><tp:taxon-name><tp:taxon-name-part taxon-name-part-type="genus">Domene</tp:taxon-name-part></tp:taxon-name></italic> species in China: <italic><tp:taxon-name><tp:taxon-name-part taxon-name-part-type="genus">Domene</tp:taxon-name-part> <tp:taxon-name-part taxon-name-part-type="species">chenpengi</tp:taxon-name-part></tp:taxon-name></italic> (filled squares; type locality: open square); <italic><tp:taxon-name><tp:taxon-name-part taxon-name-part-type="genus">Domene</tp:taxon-name-part> <tp:taxon-name-part taxon-name-part-type="species">firmicornis</tp:taxon-name-part></tp:taxon-name></italic> (filled and open diamonds); <italic><tp:taxon-name><tp:taxon-name-part taxon-name-part-type="genus">Domene</tp:taxon-name-part> <tp:taxon-name-part taxon-name-part-type="species">immarginata</tp:taxon-name-part></tp:taxon-name></italic> (filled stars); <italic><tp:taxon-name><tp:taxon-name-part taxon-name-part-type="genus">Domene</tp:taxon-name-part> <tp:taxon-name-part taxon-name-part-type="species">malaisei</tp:taxon-name-part></tp:taxon-name></italic> (open triangles); <italic><tp:taxon-name><tp:taxon-name-part taxon-name-part-type="genus">Domene</tp:taxon-name-part> <tp:taxon-name-part taxon-name-part-type="species">reitteri</tp:taxon-name-part></tp:taxon-name></italic> (filled diamond); <italic><tp:taxon-name><tp:taxon-name-part taxon-name-part-type="genus">Domene</tp:taxon-name-part> <tp:taxon-name-part taxon-name-part-type="species">chenae</tp:taxon-name-part></tp:taxon-name></italic> (open star); <italic><tp:taxon-name><tp:taxon-name-part taxon-name-part-type="genus">Domene</tp:taxon-name-part> <tp:taxon-name-part taxon-name-part-type="species">cultrata</tp:taxon-name-part></tp:taxon-name></italic> (filled triangles); <italic><tp:taxon-name><tp:taxon-name-part taxon-name-part-type="genus">Domene</tp:taxon-name-part> <tp:taxon-name-part taxon-name-part-type="species">cuspidata</tp:taxon-name-part></tp:taxon-name></italic> (open circles); <italic><tp:taxon-name><tp:taxon-name-part taxon-name-part-type="genus">Domene</tp:taxon-name-part> <tp:taxon-name-part taxon-name-part-type="species">reducta</tp:taxon-name-part></tp:taxon-name></italic> (filled circles).</p></caption><graphic xmlns:xlink="http://www.w3.org/1999/xlink" xlink:href="zookeys-456-109-g001.jpg" position="float" orientation="portrait" xlink:type="simple" id="oo_34455.jpg"/></fig><fig id="F11" position="float" orientation="portrait"><label>Figure 11.</label><caption><p>Habitus of <italic><tp:taxon-name><tp:taxon-name-part taxon-name-part-type="genus">Domene</tp:taxon-name-part></tp:taxon-name></italic> spp., <bold>A</bold> <italic><tp:taxon-name><tp:taxon-name-part taxon-name-part-type="genus">Domene</tp:taxon-name-part> <tp:taxon-name-part taxon-name-part-type="species">cultrata</tp:taxon-name-part></tp:taxon-name></italic> <bold>B</bold> <italic><tp:taxon-name><tp:taxon-name-part taxon-name-part-type="genus">Domene</tp:taxon-name-part> <tp:taxon-name-part taxon-name-part-type="species">cuspidata</tp:taxon-name-part></tp:taxon-name></italic> <bold>C</bold> <italic><tp:taxon-name><tp:taxon-name-part taxon-name-part-type="genus">Domene</tp:taxon-name-part> <tp:taxon-name-part taxon-name-part-type="species">reducta</tp:taxon-name-part></tp:taxon-name></italic>. Scales: 1.0 mm.</p></caption><graphic xmlns:xlink="http://www.w3.org/1999/xlink" xlink:href="zookeys-456-109-g011.jpg" position="float" orientation="portrait" xlink:type="simple" id="oo_34465.jpg"/></fig></tp:treatment-sec></tp:taxon-treatment>
